# Supplementary material for: Topological Abnormalities of Pallido-Thalamo-Cortical Circuit in Functional Brain Network of Patients With Nonchemotherapy With Non-small Cell Lung Cancer
Source: Front Neurol. 2022 Feb 8;13:821470. doi: 10.3389/fneur.2022.821470 (PMC8860807; doi:10.3389/fneur.2022.821470)
Supplement: Supplementary file 1 [file Data_Sheet_1.xlsx]

## Sheet: Strength of Nodes
Number	Classification	Node1	Node2	Node3	Node4	Node5	Node6	Node7	Node8	Node9	Node10	Node11	Node12	Node13	Node14	Node15	Node16	Node17	Node18	Node19	Node20	Node21	Node22	Node23	Node24	Node25	Node26	Node27	Node28	Node29	Node30	Node31	Node32	Node33	Node34	Node35	Node36	Node37	Node38	Node39	Node40	Node41	Node42	Node43	Node44	Node45	Node46	Node47	Node48
NSCLC01	1	31.5551	28.8382	11.6563	24.5646	8.88789	11.7101	10.245	31.4718	29.0219	50.4868	3.39966	23.8088	12.6608	4.92936	30.5456	17.9437	43.6367	14.0946	34.6122	43.335	25.5558	29.6415	27.2147	39.0132	28.8815	30.6955	20.8756	25.4358	46.8606	37.897	46.402	32.3553	45.1817	23.928	39.031	15.6257	31.4786	16.1041	20.2468	17.5837	45.8778	40.2131	48.0807	34.514	3.53109	4.58939	16.8355	22.0379
NSCLC02	1	35.3367	17.3586	19.2986	17.9466	16.7523	27.1453	19.3318	28.0422	32.3111	22.7856	13.841	12.687	19.0437	17.3749	21.0471	17.342	14.7897	9.86628	13.7492	21.2305	11.0027	35.6159	27.6423	38.2145	35.5387	32.8092	34.7799	35.3019	33.77	33.4593	36.2877	37.5492	30.3935	29.9041	36.6949	26.9833	28.8071	24.5436	15.0524	17.1352	27.8504	29.8572	36.4833	35.975	14.0266	13.7367	15.0474	8.60775
NSCLC03	1	31.8156	15.6141	10.4634	7.90816	12.1925	16.073	12.714	17.6823	22.8051	36.0478	12.1502	7.46718	9.34373	11.1322	15.5236	8.10572	24.1103	11.9384	23.2146	32.5129	16.5891	26.4132	28.7783	26.949	31.4727	23.5618	30.2914	21.6408	28.5949	30.7864	23.5813	34.8764	30.9919	35.2381	28.8763	14.1012	15.2444	17.1909	7.57411	9.52859	33.6292	33.1363	33.6253	33.0743	17.0079	10.1072	12.4647	10.3223
NSCLC04	1	32.4126	26.4162	13.4879	23.2085	14.3453	22.0459	21.0336	24.3348	27.8813	38.5001	16.1371	30.3833	19.9574	15.2092	18.5426	22.4464	33.6118	20.9556	20.9597	36.8145	27.1713	10.3934	8.5783	21.6727	13.211	18.0728	19.1778	16.6879	29.8602	31.4145	30.4764	27.088	23.3249	20.2181	18.119	18.0951	13.6821	20.8561	20.8709	32.427	31.1055	28.9378	32.604	32.8151	5.6198	7.70487	30.4194	29.2443
NSCLC05	1	29.7308	28.2905	34.1431	22.4389	21.2651	16.1332	20.8798	25.674	19.479	33.2287	22.375	22.7692	28.9778	27.61	25.5999	29.4822	35.268	5.54727	17.7197	34.0843	30.7802	20.9613	30.823	33.5871	21.5431	17.0581	27.8053	27.6111	40.3387	35.0498	21.2274	28.3004	12.9003	11.7759	11.169	12.7808	15.9284	10.5834	11.4772	15.9126	32.3712	33.8176	31.0832	31.6833	27.0414	16.905	26.9639	19.8892
NSCLC06	1	27.7927	18.0095	14.2991	19.2462	16.6396	16.4869	16.1532	19.9324	18.9244	21.7389	11.7796	16.1093	11.7284	7.47487	21.3617	19.7082	29.4756	16.3147	17.0198	19.4097	17.9377	17.7506	20.7648	23.8234	15.6102	20.2787	17.9264	20.6249	20.0157	17.1955	21.7067	26.8649	21.4106	20.5791	22.3602	24.0247	20.5244	22.5397	14.6203	21.4816	26.0357	25.3227	27.1482	22.6781	5.33774	9.5018	16.4719	22.4191
NSCLC07	1	28.3552	22.5872	22.7202	20.5477	20.5982	24.5251	24.1071	21.8751	11.4964	26.3103	12.2167	14.6334	14.4019	11.7794	12.3536	11.556	22.1635	13.0692	10.9221	12.8538	11.1304	12.8769	9.64827	16.3462	11.5598	10.2776	12.6392	11.1163	20.523	18.8043	28.6463	26.7091	24.7909	21.1315	25.9107	20.9425	18.4391	14.8627	13.1826	14.7324	20.7398	17.8853	30.1048	27.7549	9.39402	8.28817	15.5654	12.6321
NSCLC08	1	37.1271	39.7004	9.57427	36.2985	21.8452	17.7814	8.86828	16.8077	9.66034	39.0793	13.6163	36.3645	11.1411	6.37093	7.1891	4.82782	19.3642	5.90708	15.9451	14.0658	6.57499	14.1201	34.3774	33.7899	18.4659	15.8628	29.9198	40.5717	34.0393	39.0198	39.2484	35.2486	33.1052	42.0791	30.5647	30.5844	10.3318	20.7077	18.3657	26.4595	40.4945	34.7775	47.4275	42.5468	13.5662	16.0151	11.9181	7.28838
NSCLC09	1	20.8757	12.7969	12.9891	14.6125	14.0135	20.1734	19.2652	18.4644	19.0759	17.8523	11.7469	14.5958	8.6307	18.11	14.6484	13.7882	21.9847	13.1721	27.4405	23.0245	17.4261	26.9281	25.8146	36.0935	22.1307	18.7573	31.5856	25.1741	30.8437	25.8326	27.6527	27.3042	21.6999	14.1121	24.2132	15.2426	18.7358	17.9648	11.2211	12.4451	26.0742	23.8075	34.3629	28.5141	7.97262	11.4868	18.5099	15.0787
NSCLC10	1	20.9897	12.8753	13.0091	14.5783	13.979	20.323	19.2731	18.5185	19.2055	17.8643	11.8199	14.5789	8.59182	18.1721	14.5958	13.8241	21.9216	13.0603	27.6158	22.9517	17.575	26.9654	25.8195	36.0649	22.1342	18.794	31.6824	25.1687	30.8916	25.7967	27.6627	27.3591	21.792	14.1522	24.2133	15.216	18.723	17.9384	11.1262	12.3765	26.0571	23.7716	34.2901	28.5289	7.97554	11.5394	18.3433	15.148
NSCLC11	1	25.515	21.7396	16.6208	22.8487	7.37421	15.8141	13.8182	10.4351	16.0799	28.0833	15.9012	27.7853	16.7051	19.0707	9.33612	16.5406	16.9021	24.8653	24.5162	18.9086	23.1965	24.3459	22.4235	32.6149	14.9592	13.5676	29.1532	23.0634	23.8285	29.208	24.0806	22.9789	20.9825	17.2203	19.5796	21.0535	14.0735	22.3845	13.7178	21.4409	34.4257	33.1759	20.6845	20.9874	11.4938	10.0972	24.6544	29.0753
NSCLC12	1	28.8999	27.7654	20.2504	28.2143	18.671	21.0581	20.9841	30.4708	16.8486	25.7103	13.333	18.1151	12.9031	13.1092	8.6805	13.6179	17.8007	8.77208	10.3049	20.7925	10.8235	20.3142	20.798	24.8748	32.1341	29.1569	25.8882	18.8572	23.7338	33.5951	30.8124	27.2783	23.3844	23.7347	20.0923	24.1064	14.0172	20.0861	12.9414	19.8515	29.2325	30.4506	25.8169	21.7735	9.15098	12.3183	14.4215	11.6341
NSCLC13	1	17.7655	27.9692	22.4538	24.9623	20.5871	40.1208	31.2035	28.8339	26.6614	36.6764	3.12273	35.9962	13.5279	3.0383	28.452	28.605	38.6995	11.969	25.4434	15.8402	20.9601	33.6642	30.1585	23.7165	24.3244	26.9246	19.2241	24.4636	20.5641	22.3383	21.5996	20.4196	18.1372	25.4359	13.4954	28.1919	16.6167	25.7456	18.7214	17.8945	31.1014	37.4426	38.9271	35.0409	7.45743	9.97802	12.9985	24.9137
NSCLC14	1	42.2178	45.9516	22.5281	34.9152	15.1551	17.2701	10.3365	22.6971	24.0964	48.2136	11.3385	30.1987	14.0424	19.1482	20.9105	19.8351	14.5332	5.14575	19.8533	27.7098	16.9341	25.2845	44.9365	35.1225	42.6651	36.0044	40.6863	36.8166	43.4711	46.3587	36.5106	36.4963	45.0558	41.4747	35.9067	43.0191	29.3926	46.3204	20.5733	21.0512	46.3831	46.2921	47.4038	42.6308	3.22082	3.73094	16.4677	16.6276
NSCLC15	1	36.386	32.9269	19.1398	36.4181	13.8731	21.2746	22.2727	22.3305	8.57764	37.6963	7.75043	33.5313	23.0847	12.2648	20.8991	30.2896	25.0725	22.7601	27.8041	39.5972	24.3632	41.2652	43.5764	44.4327	35.2045	31.9112	32.083	33.4161	33.2201	35.3671	24.3885	39.2515	13.263	29.4831	14.6922	22.3182	9.67295	16.6668	28.2068	26.4242	33.881	45.6941	24.4217	29.707	5.60335	8.30327	16.7729	22.3476
NSCLC16	1	30.0022	27.9527	20.6033	20.8327	15.2343	11.7425	11.1156	22.2241	20.0711	25.7669	5.46138	14.0807	21.9366	12.3228	16.2463	24.4808	32.4228	31.3247	18.762	34.2601	30.9251	25.197	31.4696	28.3931	30.4563	33.1178	26.0384	24.9146	35.5077	35.0474	24.7104	26.4876	31.815	28.7052	21.8021	13.2642	19.2944	28.9634	17.1667	14.9771	36.5003	35.2121	35.6771	39.089	6.07001	2.99552	13.757	17.7008
NSCLC17	1	46.3318	21.9841	11.5528	28.4899	11.0271	27.594	22.3192	36.4522	29.9462	25.1859	3.24931	7.04802	9.41389	7.66454	17.8496	19.5338	20.1342	12.8373	34.9302	22.4632	13.6438	29.1545	31.6985	33.7268	25.4944	20.9177	36.0942	13.6367	27.3432	31.6894	32.9731	33.7999	25.1515	26.9498	29.2454	23.0536	15.7202	25.879	16.4718	21.6388	29.927	31.5257	34.814	45.1838	4.23048	8.33099	16.0934	11.3834
NSCLC18	1	34.5397	24.9041	20.0888	19.288	15.9915	22.5821	23.7342	24.2562	28.1337	43.2916	21.9845	23.2169	14.5753	13.7211	19.252	18.8616	42.6496	20.6515	15.2738	23.4681	8.87128	27.208	36.9112	31.8131	32.273	35.5585	24.7854	27.663	32.5484	31.4026	31.1768	29.151	26.6768	21.3556	24.4882	23.4711	23.9902	28.6438	17.9507	23.1161	35.5796	39.1124	34.3545	31.6365	8.84348	12.4338	10.997	8.63512
NSCLC19	1	53.6691	33.5758	15.3819	35.9166	12.5424	34.1683	27.7187	34.0663	53.4622	43.7959	8.36803	21.4913	16.8072	19.8557	31.8263	12.9349	40.8645	18.8397	26.869	35.4975	31.254	48.3084	43.1214	54.8398	39.6327	31.9062	47.252	44.1583	43.4895	49.4417	51.694	47.5945	14.1881	31.4034	27.8526	27.736	24.2134	27.687	10.2013	14.8441	13.1762	24.0298	40.8566	35.8153	3.88388	6.38872	22.8495	26.4483
NSCLC20	1	41.7987	35.7806	25.9481	25.1311	13.6871	20.0606	29.3344	30.0147	19.6062	45.6948	12.5088	36.9692	24.4186	27.6871	15.6344	28.7277	34.8014	13.6049	28.0772	37.0695	10.5279	42.1354	50.3536	43.1011	42.1272	47.6862	36.4503	38.7883	48.5972	47.0166	40.022	37.0849	44.9587	37.2888	36.0623	36.4408	15.8083	28.6951	10.9184	20.2942	52.3208	47.0487	47.668	32.7745	6.19294	2.93036	10.8804	18.4995
NSCLC21	1	43.4911	49.0154	43.8101	37.6483	37.2056	44.4677	42.6703	52.968	39.2822	57.9926	27.0892	46.179	35.1963	33.1847	38.5627	57.2099	63.7327	11.5504	45.1627	27.2186	8.82526	19.5891	27.687	22.725	20.4443	36.0372	19.5182	13.9823	43.6877	34.73	20.6438	23.2392	43.2822	31.6123	49.9112	45.8408	36.3655	35.3607	34.5727	41.4665	51.0059	43.833	42.8861	45.3248	22.9807	19.9199	31.796	39.5586
NSCLC22	1	33.2992	43.0182	26.1231	32.6552	25.878	30.0686	26.167	39.6709	32.8126	58.0498	4.80743	33.7821	25.5413	8.02255	24.6045	39.7338	48.1662	40.3891	34.7402	31.1015	11.7957	40.6737	47.2919	53.5914	30.8417	15.2519	44.2345	30.4874	41.9447	41.6149	32.3357	27.4216	24.89	9.48335	42.1026	32.661	19.4815	13.7282	26.2376	33.6685	41.0775	39.0922	46.8203	42.5262	2.8287	5.92412	29.4671	33.2403
NSCLC23	1	49.6454	54.248	26.8836	40.7652	27.3957	37.9299	43.182	41.3338	42.0811	54.3071	14.6286	39.9796	23.491	17.2123	36.5573	33.9973	50.3031	13.7656	24.6742	11.7277	27.0958	24.5886	40.1592	20.3489	39.1875	43.6851	40.7217	42.0739	39.2219	45.4928	34.5017	36.2552	47.2939	36.9349	42.5373	47.165	35.6546	45.9079	27.486	40.0861	53.3856	52.6136	44.5674	29.51	8.61547	16.2805	32.8226	41.0213
NSCLC24	1	20.275	17.934	12.7307	18.4937	11.7146	10.8276	9.41385	19.4707	13.4738	19.9941	8.25033	10.082	12.086	10.9032	13.0378	12.3561	12.6121	13.1853	19.4368	24.3123	15.8806	21.5293	21.5536	24.204	19.7059	21.1525	15.7373	19.1888	25.7316	21.4119	14.7921	18.2965	17.8542	18.9696	10.193	10.4125	14.5695	14.6353	13.7473	9.7778	21.3825	27.1561	21.7486	26.3047	8.16608	11.9312	11.5246	9.45173
NSCLC25	1	19.2341	16.9412	11.5982	16.9761	10.2463	15.3821	18.8253	13.7667	8.62996	14.9493	10.4757	15.7487	10.4974	8.27652	15.8354	11.3903	20.9418	12.2641	20.6889	21.8228	21.2887	15.9856	11.844	18.8638	13.0691	13.8444	14.6618	4.61995	18.4758	19.3655	17.8657	18.3117	20.2927	16.1193	15.5871	17.6404	11.6622	16.1257	15.7964	19.125	16.5417	13.1501	13.6081	11.9848	10.8908	14.3386	15.1819	15.1335
NSCLC26	1	14.204	10.4186	5.79908	14.8868	5.11012	7.88245	14.5987	9.37567	6.02374	14.6663	9.40142	5.1949	3.44083	6.52823	12.9851	5.58798	9.76298	8.79497	16.8416	12.75	14.6763	14.9737	18.1204	19.2281	17.5423	18.7533	22.2262	20.6549	17.8429	13.2223	17.4153	23.7953	13.8592	19.3282	10.6129	15.5403	5.49508	16.4434	11.1881	19.5618	19.3202	18.5603	16.2626	15.9736	7.55382	10.8475	10.5036	11.1802
NSCLC27	1	17.144	20.2542	10.9123	17.7127	10.8991	14.4623	12.8569	12.1294	12.147	16.2513	8.21364	15.9323	12.4274	9.57897	12.6659	15.7132	14.9653	13.6267	10.8563	14.219	12.2729	11.5903	18.6758	16.3248	18.3125	16.1693	19.2367	13.0401	16.6979	19.4634	16.1758	16.6847	22.3646	15.3961	19.9196	17.4061	16.2762	17.1825	14.6119	19.8842	21.8499	22.0757	12.1343	13.0785	7.5192	9.88482	12.5861	16.6294
NSCLC28	1	15.0595	17.1716	12.1876	17.156	10.4568	12.2631	9.62172	16.2798	12.2441	15.3114	9.90894	15.3772	10.8944	9.46185	11.5439	12.4137	13.1943	13.3733	13.2873	13.9932	14.4888	12.7069	16.7421	15.701	15.4109	15.7532	17.4986	13.6248	17.2295	18.4666	15.8799	17.494	21.2352	12.5404	17.949	17.1082	14.0149	16.2979	14.8856	19.3304	19.9511	19.0836	12.6752	14.209	7.36211	10.6648	12.7188	13.8184
NSCLC29	1	27.1223	25.5628	10.3605	25.2681	9.93751	22.6563	21.1074	17.0724	19.6801	24.2757	7.18834	22.0043	10.2506	11.3144	13.0768	18.4378	23.017	13.5856	8.98401	12.8549	7.44875	19.6491	20.2213	22.855	23.3029	27.4543	22.6928	23.5562	19.8884	27.1346	26.9882	25.0143	26.4966	22.8677	17.4065	21.4527	18.5802	22.1187	15.3416	20.725	17.8476	20.9277	29.5839	16.1967	4.8326	5.20541	10.9209	19.8249
NSCLC30	1	27.8705	23.1824	8.7456	24.2296	11.0985	8.31517	12.3114	21.0059	18.5649	32.5616	11.3453	16.1339	9.98602	9.10813	16.1604	11.1101	30.3666	16.1211	10.9958	14.3411	8.36291	28.8059	29.6518	33.9334	14.849	11.7017	16.3402	18.7541	15.8359	18.1748	19.1148	16.5716	25.6844	18.9578	24.1402	16.1383	21.9532	19.6422	22.4585	15.7914	36.3514	31.8009	26.0714	31.8718	7.01318	9.25128	11.8955	13.92
NSCLC31	1	37.8502	32.5876	17.2423	22.7689	13.7072	19.2622	20.6993	22.0755	25.4483	33.8236	4.9291	18.672	15.6755	15.0283	11.1254	13.5369	29.0298	13.9926	9.68637	12.3631	15.6224	36.8526	34.3293	38.125	33.4968	35.5562	28.4788	27.8526	34.7785	39.1949	35.3367	34.0918	28.4265	26.4021	27.4467	24.9848	27.4454	24.0674	12.5173	17.0287	38.2831	38.6031	23.8898	30.6624	2.85167	6.86995	15.0249	15.7766
NSCLC32	1	40.3029	30.6991	13.5242	28.7827	27.7161	14.6925	9.64912	35.0703	25.6055	16.8317	35.2646	27.2317	15.356	14.5886	30.7583	3.66176	34.9194	27.7468	40.5018	5.32343	19.7624	47.1113	11.0024	48.3217	3.543	37.0993	39.6969	25.2641	34.7495	43.4811	37.9198	43.1143	40.7968	42.3164	43.8559	38.5875	19.2379	23.5108	17.1913	14.5034	34.4611	23.7868	27.0543	15.1895	8.15401	13.3162	32.5475	36.6544
NSCLC33	1	31.9052	25.5181	17.978	24.1753	17.2018	18.0038	14.0598	23.7376	5.39634	26.8677	2.85056	32.0191	25.543	25.9421	14.6567	24.973	31.6943	17.7291	28.1342	28.1797	15.6075	32.6871	21.0287	42.0274	16.7543	34.9834	36.7888	34.5118	30.306	30.6782	27.6715	31.5841	14.1595	11.3225	12.027	11.05	5.838	9.67135	18.994	16.6295	26.1131	27.0124	29.9973	33.6462	2.34653	6.20056	26.9799	28.9659
NSCLC34	1	42.4385	49.0004	7.74713	42.6233	16.6889	27.0375	18.9695	34.5721	18.8465	42.9575	4.29246	44.4375	9.10642	5.50329	30.7727	35.6816	30.5682	17.6317	29.9063	32.0511	21.3466	22.9216	15.9442	26.6781	8.28228	13.2929	18.9732	18.8132	26.3068	25.3898	27.3929	22.41	28.4283	6.15397	36.3501	13.1895	31.8368	25.088	25.9138	4.72294	39.235	24.6105	27.0444	32.1104	3.35554	5.11683	26.0962	23.2892
NSCLC35	1	17.2904	12.5635	6.84525	6.53022	12.8365	9.54127	7.15988	7.2236	14.0984	15.0538	13.6347	7.9232	5.97607	5.42922	17.4429	6.43848	25.5777	20.4491	10.3964	26.2391	14.8265	14.044	26.6669	14.921	19.0242	15.2739	9.01987	10.7878	31.4678	27.4875	10.6087	24.1078	14.6177	16.9762	18.6487	22.8691	4.26447	26.3418	9.04925	17.7002	25.298	36.0385	17.0514	25.7265	3.66625	4.84225	6.07532	17.5228
HC01	2	34.9643	28.3885	20.8717	25.226	20.5101	25.8628	16.5321	23.7346	14.6824	31.6042	21.2166	29.458	23.7423	17.0383	16.6843	24.1771	35.6344	18.5347	24.3984	30.7782	25.0542	28.8008	20.226	29.9633	30.2824	32.6437	30.2622	28.6211	39.4381	33.5352	22.5649	33.1981	21.812	11.7343	12.6648	25.0629	18.3995	14.4678	13.3899	16.2928	29.0425	31.46	24.0049	33.1716	4.80203	11.1463	31.1735	28.1392
HC02	2	35.1739	21.1174	29.6659	17.3591	17.3574	20.6389	16.9478	31.8613	22.3679	31.8526	29.2854	24.5037	32.2554	35.195	27.7546	26.1714	17.3967	8.87705	26.6019	36.2168	38.9955	34.1619	22.2856	35.8613	32.3183	28.9051	28.6871	26.2022	40.4859	38.1281	30.7779	32.0649	11.8838	17.8909	12.8153	15.3182	10.4226	14.7857	10.2691	16.3478	14.5247	16.5995	32.0953	32.3458	5.73902	8.49128	22.7272	24.3704
HC03	2	16.4426	23.2951	19.7378	22.1149	15.6037	15.0684	18.704	19.0001	11.6593	15.6982	15.7582	24.8178	19.2642	17.9035	14.0144	25.0215	22.1411	18.7573	21.8103	17.6981	20.1362	17.3354	10.7937	17.5012	10.6263	10.3346	13.3534	14.9319	13.3979	15.4016	17.2297	16.7973	20.1636	15.8858	15.553	20.1015	11.5257	12.9116	23.3869	20.922	23.4726	22.3779	17.4409	16.9783	6.43166	7.36546	18.8875	21.7018
HC04	2	33.9834	32.5497	22.1403	27.1487	17.2269	21.1152	20.4095	25.9993	10.5967	27.272	24.071	24.1916	28.5951	26.8107	15.5147	29.4788	35.4173	18.9463	30.5955	27.9204	25.3767	32.3725	19.7176	31.8043	31.6148	27.9097	28.3852	19.8175	26.3539	31.7478	30.6289	40.4249	20.0746	22.2187	19.1429	24.1378	12.4343	22.0916	23.52	24.1306	26.8033	24.8856	19.4019	29.0457	4.15674	6.019	13.8277	13.5916
HC05	2	23.1622	19.3512	18.5127	17.4898	15.0132	12.1224	12.9827	15.9543	21.6569	17.7585	20.2278	19.1207	17.8566	15.4185	20.8382	20.8224	24.7595	15.4835	11.448	13.6709	22.1611	19.8058	21.6033	23.1213	19.7614	21.4695	22.5899	21.8514	25.2686	27.2191	21.8114	25.8134	16.1369	20.9949	13.4569	15.6512	17.5461	20.1865	18.5732	19.7082	18.8349	17.3474	18.7524	10.1712	8.34348	11.0277	24.2129	24.306
HC06	2	16.9688	12.4853	19.0495	12.0016	14.8519	18.8443	14.9314	17.6002	17.3072	22.6476	11.638	22.2995	22.9287	18.1472	16.5711	23.5971	15.9802	25.1607	9.36011	14.4847	10.8555	24.0253	25.9705	27.4447	13.3547	9.07834	18.7729	21.4319	24.4938	23.0035	13.8439	15.9678	11.6161	18.5431	15.7136	21.6158	18.4178	21.0037	18.012	12.9307	22.1041	14.7461	21.0854	21.2588	14.6719	17.5334	18.7617	17.6011
HC07	2	20.1294	21.0721	26.6746	16.3559	15.757	14.8842	13.2867	19.3773	17.4363	31.4749	25.6457	15.5571	27.3644	23.5988	14.3945	20.7716	15.314	10.151	11.588	17.0689	18.3022	23.7958	16.1396	31.1909	18.4189	17.8955	17.0206	19.1854	31.7879	30.8384	19.9143	18.912	21.8424	23.7515	18.6413	16.6095	14.4929	13.2164	19.4857	16.7821	24.9035	18.4849	31.6516	29.8312	8.84083	4.20533	12.6275	15.0024
HC08	2	22.0389	21.6613	25.7304	21.3112	17.8985	13.6434	17.7427	30.1385	21.0257	30.9334	20.196	25.5898	20.896	23.5526	24.3331	16.9977	23.6497	9.4111	24.3042	25.3158	21.6906	27.1383	20.9752	31.0649	25.426	24.9884	19.7168	14.0271	31.9587	33.694	8.5057	19.2347	16.6893	21.8121	10.5855	14.6937	14.5132	14.7017	12.2891	19.2646	8.67759	15.0188	12.7549	22.1205	7.10151	9.25668	14.9607	19.4932
HC09	2	19.4717	35.2266	18.3575	29.9259	26.4526	27.069	26.7065	19.7583	18.0254	37.0935	12.4307	30.0005	20.2037	16.8845	18.768	32.3209	33.7385	19.544	34.6105	27.9858	24.0173	26.1417	26.6788	29.8686	27.4419	31.5609	32.0454	25.3195	35.134	35.4348	22.4451	22.7033	14.3525	16.6559	23.4962	22.5702	18.0474	12.7064	16.3463	24.0024	26.5064	28.8676	35.7802	40.9694	3.10915	5.64262	20.6838	22.601
HC10	2	29.309	31.05	30.4643	20.2144	18.964	11.1693	14.3359	31.1876	23.9055	28.0325	22.1204	30.3016	28.4501	19.7413	37.4988	29.1972	39.8911	14.3686	13.9507	5.51787	28.4165	25.7169	35.3319	29.1883	23.8408	25.1685	25.2655	27.8803	17.7958	29.4653	30.409	27.5944	26.5827	13.0678	29.545	22.6644	22.9874	22.9856	23.0192	19.0186	30.0644	29.0185	33.1594	20.4767	8.18082	8.49058	22.6081	23.422
HC11	2	13.397	24.5001	17.5063	13.5163	17.3697	13.5953	14.7407	14.1955	14.4576	16.5022	13.341	20.0954	22.6366	15.8175	15.9769	19.7405	15.6696	13.6873	16.4206	17.1448	13.3431	23.4161	18.3563	28.689	20.0535	23.0527	19.3966	16.2598	20.7806	17.8346	13.5102	11.9146	19.9693	15.7323	10.5964	11.5562	16.8777	17.6225	17.6151	20.076	23.0108	17.6943	19.2958	17.6431	7.63809	12.8849	13.0858	14.4962
HC12	2	20.331	19.6791	19.4158	19.8624	12.113	15.7863	15.6167	15.548	15.1699	23.9967	23.854	20.0574	22.2851	18.8611	23.3674	20.2012	26.1307	14.661	17.0613	18.1792	12.5621	27.0968	28.8583	23.3076	27.3191	16.9199	10.003	7.12096	20.0623	18.5547	23.1446	23.8838	11.4961	11.2341	10.1603	15.5707	9.02849	15.7718	9.59201	12.3976	22.1952	21.2687	22.0993	21.4647	24.0042	24.812	20.1394	21.7166
HC13	2	34.0275	22.7218	25.4823	14.3603	15.7946	8.65572	11.2473	30.1083	25.7131	29.6127	31.0828	9.3291	21.6345	17.0568	24.5953	17.7478	29.8872	19.1814	31.8496	37.7059	25.9034	41.387	39.9334	43.9663	30.1436	32.7096	42.5066	38.1508	43.8186	39.1267	33.1422	34.0734	18.9228	20.0425	25.7709	25.8202	17.7667	11.4842	7.59026	22.0227	18.7592	23.0138	35.5164	45.2861	11.73	5.97651	7.60136	23.1993
HC14	2	14.5434	24.9699	15.6297	20.8835	18.503	23.1123	24.4037	20.5683	13.8253	25.656	10.3669	25.2064	21.6242	13.3242	13.4335	26.0887	19.3632	21.17	10.3785	16.8838	5.87769	22.1766	18.154	20.8122	20.406	24.1287	21.3415	20.7159	20.622	24.1282	14.5393	17.682	20.1937	18.5614	20.4206	15.5062	12.7435	16.3155	24.0109	18.3213	22.445	20.0929	24.8115	20.2412	4.7601	10.372	16.9371	13.677
HC15	2	34.3315	21.3118	31.2315	20.967	24.7543	19.2119	13.2093	28.2117	32.4788	40.8655	29.8442	25.4721	29.5147	28.9572	28.3539	28.3429	32.168	5.53712	28.7043	37.0957	17.0209	20.006	17.697	28.6921	15.8379	15.685	24.6604	20.3041	23.0185	23.1668	31.2048	32.6511	15.7006	16.7553	17.3594	18.9927	26.0956	23.1524	8.43156	10.1448	21.6611	23.2579	38.7019	36.8208	9.29721	9.27287	20.2302	23.6526
HC16	2	16.8992	32.4803	32.7071	29.5842	16.1445	16.8258	25.6358	28.7912	10.2734	43.529	29.9504	33.7767	33.8754	28.1867	18.5698	41.3688	38.1981	37.2284	23.856	37.5535	42.3738	33.6668	45.214	37.7221	48.4309	36.7903	13.151	8.60078	38.5078	35.8089	17.0708	12.4029	22.3927	23.7114	18.0551	25.9611	9.60124	13.1303	22.1114	33.8551	38.6304	46.5599	31.8551	19.5347	7.76068	18.4997	28.9126	31.0997
HC17	2	36.4628	28.8995	30.6656	34.8759	31.7613	28.8278	20.8362	31.8206	25.72	32.7566	24.9511	33.7129	21.2039	24.3401	22.2558	29.7522	44.9996	10.7619	26.1615	32.1974	25.3648	32.9281	18.4111	35.5282	21.4983	19.121	26.6067	14.0096	31.939	33.5701	29.7796	22.4089	23.9464	22.0483	16.7979	16.4285	23.6653	18.121	10.2178	17.2517	23.1006	20.8186	26.1585	21.2328	4.59346	25.8898	27.8263	35.5383
HC18	2	28.3346	20.0308	28.7309	28.8865	20.4828	22.7474	29.8679	33.7808	16.2609	27.1599	12.0139	26.4055	17.6304	12.0241	24.5332	26.9521	31.5188	17.5981	25.367	25.7581	21.8136	28.6683	31.0653	34.9084	30.4501	31.8441	20.7737	19.4791	24.8002	33.1912	21.118	20.029	35.6977	15.7148	16.3143	16.7261	20.7436	23.2234	22.3859	22.772	31.7888	31.8136	26.4565	31.8245	5.54043	4.32524	15.7301	20.3631
HC19	2	21.606	19.0368	16.6393	16.3837	12.2053	17.206	13.8912	18.7063	25.5924	25.3617	18.3525	17.8044	13.2677	17.1555	23.0478	14.6635	20.3722	16.0196	23.5126	21.9163	18.9774	15.8134	14.4355	20.2442	13.8551	15.81	16.3205	17.7338	22.3933	18.836	21.6817	25.6566	12.5563	20.9649	9.29851	19.1884	16.5067	20.4033	14.9139	16.5876	17.7332	16.0397	20.34	18.0137	7.50496	13.301	19.3678	21.2386
HC20	2	13.6747	25.2534	22.5217	21.8638	16.9634	13.624	12.1373	18.137	14.2259	15.4895	21.4323	26.1629	24.7886	24.8007	14.3908	20.5804	15.8752	15.953	19.0368	17.5856	19.5327	24.3008	18.7474	22.6575	18.4476	14.025	14.4803	19.469	20.574	23.5166	13.4463	12.5016	10.1668	10.4636	10.4838	17.188	10.8071	11.566	21.3865	23.0298	22.2845	14.1326	10.1072	7.41875	6.50675	7.76573	18.3047	13.8554
HC21	2	30.0033	23.4773	13.1868	17.3647	16.8609	15.1699	12.3081	12.5121	16.8234	24.587	8.29628	26.1222	22.7779	11.9921	14.3471	20.6309	19.2509	22.2895	21.6045	15.389	13.5601	28.6043	25.596	28.7795	24.0184	21.6089	26.3379	26.9302	29.0465	30.821	17.8709	16.2664	7.02292	11.8536	17.3059	17.0668	18.0473	18.4451	17.3712	13.3391	23.0202	23.3264	14.5948	19.1905	6.96156	9.00843	16.9971	16.5441
HC22	2	18.8182	17.0867	9.72448	12.2414	11.7935	16.621	13.4016	14.9905	13.9106	12.5416	12.226	24.1357	14.9097	9.55953	18.8265	20.1172	16.3174	12.1706	13.0416	16.9589	16.4979	18.0104	15.6514	21.6356	13.6136	13.867	12.982	14.9902	13.0472	13.6111	12.8143	15.6032	16.2385	18.2374	11.0289	12.2889	13.9276	15.8062	10.9662	16.184	21.7268	18.9049	17.8085	12.0788	10.8082	13.3091	13.8025	16.1977
HC23	2	44.1647	31.7473	20.8041	31.7805	21.0444	30.347	21.5115	43.3032	15.1262	52.0646	16.7829	38.7094	34.8656	21.3905	35.3251	45.6491	53.2969	10.273	15.4142	15.0224	35.3212	24.4074	26.1179	33.3678	26.217	32.4853	29.2768	21.0094	30.2107	35.2188	27.4188	30.011	23.9343	11.7471	36.7433	25.1783	25.7615	30.0007	36.101	23.9328	30.8837	26.5646	38.6714	33.9313	3.07846	4.22742	35.0533	35.8995
HC24	2	15.6959	18.0185	13.8728	24.7125	16.6111	25.725	25.8404	21.298	15.4553	15.4782	12.0366	21.5926	18.3135	12.8925	18.4154	10.071	20.3441	15.8822	12.3444	15.5978	10.5185	26.4601	10.7481	25.4644	20.0431	19.1693	13.5553	19.967	18.2764	25.541	10.9226	15.7569	17.1131	22.413	21.9234	24.4392	21.772	25.4919	19.0732	17.5727	16.9895	9.8715	10.0994	14.5476	11.75	11.1106	11.1979	13.2187
HC25	2	11.8418	28.5074	29.5873	25.003	25.4887	21.115	19.0777	19.6526	12.4684	16.7477	28.9636	42.8632	38.4	35.0298	22.9081	31.4717	17.4071	36.5058	12.1816	32.5472	10.2077	34.5653	21.774	39.0044	28.4861	25.7362	9.91731	10.2059	24.8988	28.1711	9.96485	11.1698	8.65037	13.2394	20.1997	21.8297	24.0054	24.5494	34.1933	32.187	22.4317	17.785	14.8124	22.491	21.0456	22.176	15.4203	9.91362
HC26	2	26.0634	31.7677	27.9921	29.2039	23.5201	23.7951	17.5362	31.0262	23.3484	33.7069	23.719	23.8865	31.1643	27.4732	28.7215	33.461	36.9249	22.3646	21.6903	30.1756	35.0569	15.0825	20.4169	18.1985	17.3055	14.4633	5.11689	4.58873	24.0454	16.7885	23.5858	13.4937	14.6215	5.41821	11.7874	11.0884	6.5677	12.0086	12.2174	24.4405	22.9786	22.2361	29.5289	29.4308	10.0905	10.7689	31.0978	30.2264
HC27	2	34.083	22.6463	16.3254	19.5311	13.4841	24.6488	20.9664	15.3239	32.6134	28.103	13.3374	13.8899	12.5285	12.7373	20.9745	13.8637	22.0981	9.77377	21.9697	28.234	11.6685	17.8013	24.6823	27.4682	23.2762	18.8374	25.3155	21.235	30.6763	30.3767	32.8152	29.7972	21.7361	14.6606	22.8272	15.3123	15.8301	16.813	11.3863	12.4875	28.3956	28.2609	26.4938	28.2406	9.67951	9.6996	17.4594	20.2416
HC28	2	45.1189	32.4807	22.5466	29.2216	18.6768	34.1392	25.155	27.1781	41.9996	34.2239	7.82911	15.5675	23.6924	24.5058	30.1808	19.2092	47.1733	9.07463	38.4471	38.8342	35.0645	45.4229	45.8524	46.5431	39.6617	42.7244	39.6496	30.6278	49.0235	45.5447	40.0216	46.1376	38.0319	33.9051	42.3299	27.7927	28.5606	18.1308	17.8924	24.6756	34.7131	38.7153	30.2465	37.001	12.0756	9.70491	13.6392	23.6303
HC29	2	31.2325	27.4784	20.0109	12.0781	13.2289	14.4289	13.4927	14.8127	20.6195	26.2714	14.9279	19.6138	34.1674	27.4792	12.5453	25.3616	27.6381	12.8256	18.0574	36.9349	18.3615	27.1899	25.2616	40.0627	32.168	19.815	26.7384	29.8167	39.0086	38.7056	37.3727	38.7925	34.3057	15.3542	13.5452	14.8075	12.2883	11.9839	10.4948	11.4555	27.1897	21.7929	15.7345	21.655	14.2616	7.63518	16.1535	11.6025
HC30	2	34.2266	32.375	19.151	28.3596	17.8206	24.8211	26.8061	27.5807	27.1773	37.14	8.25633	21.1819	14.7542	22.533	25.0375	20.8754	36.3628	16.0057	12.8167	17.7805	4.07037	32.566	32.5585	35.7231	26.5433	23.2472	24.2954	28.1383	29.211	34.0738	29.2687	31.1253	24.2064	27.5936	29.2568	23.552	12.4024	19.0016	24.6322	25.3973	38.9872	37.3913	31.7437	31.4114	7.15207	7.94608	12.4668	14.4166
HC31	2	29.6047	19.4848	11.1523	13.2976	10.5044	15.1847	14.4658	11.0112	23.5423	19.2487	10.4875	19.7025	16.0203	18.4476	12.8464	13.3198	16.3003	18.6265	21.5457	23.7309	10.356	31.8174	23.6905	29.0907	24.5228	19.7929	24.7235	22.3805	21.258	25.052	28.2701	28.4769	21.5429	16.7939	18.7574	14.07	13.4025	14.3257	19.3078	15.3919	28.555	18.4128	24.206	20.9699	9.65761	10.4009	12.8082	13.6983
HC32	2	48.9845	62.3417	47.7895	58.0534	42.4554	42.9517	38.1721	42.8633	49.1994	65.9812	21.741	47.6084	38.4809	33.3744	32.8258	39.7282	54.0987	23.0007	32.5858	30.6934	37.253	44.2772	37.6011	54.3255	49.4332	46.4194	45.6406	37.9221	45.7414	52.4121	42.2169	33.8831	50.9925	42.7736	54.0197	52.1025	31.6312	33.6518	24.6254	38.722	52.982	34.5246	51.4373	49.0677	0.864006	2.17463	44.1972	41.3638
HC33	2	36.9424	27.2017	6.21205	28.9045	8.0598	27.7462	29.253	33.7666	31.987	40.2726	11.0103	24.3618	25.9172	27.6763	32.416	41.6693	46.1533	27.7982	15.4353	33.0815	19.939	23.7346	31.5358	22.9518	28.5895	23.5878	12.6716	11.8588	28.8802	20.953	35.6728	25.5658	19.2793	18.2698	18.1342	27.3719	25.7779	25.885	8.92748	20.424	37.4216	42.7622	36.9317	26.0288	9.71008	11.7156	20.5599	21.034
HC34	2	30.1448	31.9628	40.0277	29.9805	28.64	13.3658	28.7329	30.8211	15.8146	30.4248	40.8492	28.9792	43.893	35.6639	24.9376	35.5861	40.4308	12.2785	14.2366	29.8839	31.7555	28.7045	36.3342	46.3047	31.3637	33.3141	29.1416	29.0048	42.1408	39.7986	26.4045	24.823	25.0015	35.1296	15.5426	21.2098	17.6879	23.332	21.7237	26.7539	32.1767	33.3304	42.4921	25.6337	16.2788	28.8208	28.8585	22.2887
HC35	2	23.8712	26.1212	21.8668	20.4471	10.7339	11.7109	16.3465	23.5228	23.0125	17.2619	21.0405	19.9016	22.6149	21.1058	23.5634	12.946	17.7358	22.2786	17.2649	23.621	20.792	22.3529	20.868	22.8781	18.11	19.7377	16.0101	18.8189	25.7994	24.9164	22.5922	22.8253	22.2945	20.0027	12.9762	13.2555	25.3667	24.0073	23.0928	20.7017	22.6734	22.3346	14.3305	15.9347	8.88041	5.54368	18.3299	17.6081
HC36	2	27.3582	22.1562	28.5033	21.7739	16.7453	16.1189	17.1998	18.5791	31.5186	32.2444	24.0416	15.2923	19.5562	21.7454	30.9937	19.1228	28.8054	11.3066	12.7738	21.0443	20.8155	16.0284	13.6855	23.4661	15.9274	8.15908	23.7809	23.8913	28.2415	28.7929	30.7948	26.3163	18.4968	23.4584	21.2262	18.5665	24.769	24.5045	8.48213	10.3957	14.1675	15.5618	25.9527	15.0612	13.3955	12.1668	21.4923	27.7866
HC37	2	38.7715	43.4064	22.2076	37.5987	19.8872	26.0221	31.1937	21.9757	36.9823	43.5463	5.57738	29.1948	25.3214	10.7951	36.0749	30.1391	49.6397	21.3368	34.3778	38.117	34.244	32.3992	31.8299	35.8661	33.2929	42.5797	17.4209	12.845	27.1085	30.971	40.5121	36.8216	38.6024	33.7734	33.6592	31.4946	42.812	38.368	15.2481	16.0002	41.7964	43.8169	34.1544	28.0062	2.81475	2.79174	23.1972	31.5642
HC38	2	20.0861	15.6184	15.4706	16.3604	13.5866	17.7937	21.3478	19.0463	19.8666	25.9766	13.1477	18.576	17.9864	12.0902	18.1101	25.3909	22.3106	15.2972	21.3588	15.8636	19.6247	16.5478	12.3482	12.3986	13.9222	7.89798	7.50398	9.05811	12.8407	9.878	18.5424	17.5433	14.4661	14.0753	17.6421	19.4228	16.5513	18.2826	16.2873	16.1078	23.6266	18.6071	18.8734	19.3769	6.76545	6.73563	19.021	22.0275
HC39	2	30.7506	32.454	18.6412	25.3334	14.2047	23.6298	26.3081	22.0483	20.4941	28.7593	15.2359	29.006	27.0751	24.208	30.5396	36.2145	33.4211	22.103	34.4649	33.0405	25.2228	33.9617	23.7632	40.9472	15.2821	25.4705	25.4822	24.4656	35.7521	39.4032	29.8324	21.1407	16.9438	6.93881	21.5516	15.0457	16.6249	13.4234	20.005	22.9275	23.9136	18.4425	15.5302	11.5535	4.5468	4.34385	26.5511	24.939
HC40	2	38.1688	34.8343	24.6144	31.2913	15.4568	29.7705	22.412	27.0394	19.5964	30.5103	26.9212	26.9773	27.6477	22.8037	18.1569	33.8656	36.1238	23.0886	20.5654	32.5359	25.1805	25.9212	26.8613	39.215	17.4721	17.0252	26.1795	29.9266	36.7274	39.5294	21.2707	19.407	27.1282	23.0628	33.4504	22.4153	26.4951	19.286	35.051	31.8664	33.1167	24.0074	27.8459	18.0365	13.2458	16.3364	30.8499	25.1157
HC41	2	14.9704	19.6316	22.4956	18.9068	13.9678	11.3947	11.7792	15.7853	6.0104	18.5369	14.8763	10.3956	21.4666	23.2424	22.4224	11.6467	27.0226	25.8636	25.8462	29.3188	24.1228	22.2059	18.4008	25.3438	15.0747	17.2341	19.5863	8.95374	27.9591	30.7231	12.5169	17.0265	22.5184	25.3559	14.7241	14.9239	10.7247	15.0546	12.548	18.0108	36.5079	32.1509	23.1161	27.6541	12.7712	12.783	22.9264	22.9767
HC42	2	24.287	26.1359	17.2172	21.1876	19.0954	17.6675	19.6282	21.0911	26.8308	27.9271	15.3315	20.6528	13.667	11.2098	22.7142	21.9904	25.6606	15.7626	10.8882	15.5989	11.6667	23.2234	19.9738	25.4798	17.1856	14.4203	11.2035	8.30855	27.3874	28.0014	21.7163	21.7295	13.1999	16.5812	22.5077	19.9184	24.7038	23.4798	18.4819	18.9359	19.9564	15.4142	20.4139	12.9826	8.68303	8.59669	19.8966	23.7712
HC43	2	31.5472	32.1826	28.065	31.5205	21.2768	24.557	21.3069	33.4213	14.2241	35.6087	22.136	28.0587	29.0462	25.9661	26.5459	37.0885	42.0557	13.4701	28.7967	20.7463	33.0427	31.971	28.0797	24.7873	28.611	24.0833	30.6449	13.9014	11.7484	15.1935	26.7121	32.9644	22.7896	21.5944	23.2681	24.5666	23.5165	25.6849	13.3226	24.8677	29.5841	32.0996	34.6252	22.4371	22.0702	20.4644	22.1692	30.0173
HC44	2	45.7064	39.7438	31.2813	30.6823	26.361	14.2237	11.6755	29.5155	26.3012	30.0695	31.6188	28.3049	30.2363	30.5925	20.3416	31.1517	34.9002	13.5007	22.0312	37.0864	29.321	35.551	30.8214	40.7708	35.6047	38.1058	44.7715	39.1527	48.5316	49.2515	38.6425	40.9933	32.9824	27.1881	30.4181	19.1738	18.9107	11.914	6.8888	26.3731	31.5921	22.2499	37.2251	41.2597	8.14956	4.43566	24.8432	22.3554
HC45	2	23.9542	22.9623	19.0473	24.6061	22.5441	17.6059	16.6062	22.4755	18.0677	14.4951	12.8046	24.0459	22.7836	4.60741	20.1859	25.4419	18.6881	17.1793	21.0499	27.7258	20.503	33.3742	21.2605	36.9172	16.4239	28.2072	34.0831	30.8515	41.8259	37.1865	13.7233	15.6581	13.7099	13.6977	12.3677	15.2089	18.4783	9.98102	16.3504	7.21185	18.2934	15.179	19.5053	18.7937	13.2277	13.6469	19.805	18.9462
HC46	2	28.5569	23.7646	18.3285	26.0288	23.05	13.5022	13.8751	22.5482	17.0977	27.3679	16.1279	23.9437	20.5601	18.9078	21.2817	26.5175	20.802	22.7457	16.5022	8.01316	21.9705	17.8185	9.4095	21.8367	15.8727	7.30245	22.0724	21.6967	25.2314	27.7212	32.2036	31.9212	21.0558	26.1183	17.3024	15.5421	7.81047	13.263	16.0312	13.3095	26.9587	27.9139	28.3376	26.4109	6.96651	9.19903	21.3244	14.0913
[truncated: 42 more columns]

## Sheet: Strength at each sparsity
Number	Classification	Sparsity0.05	0.1	0.15	0.2	0.25	0.3	0.35	0.4	0.45	0.5	0.55	0.6	0.65	0.7	0.75	0.8	0.85	0.9	0.95
NSCLC01	1	5.17344	9.35033	13.1076	16.5736	19.8368	22.8776	25.7215	28.366	30.8571	33.1698	35.3052	37.2528	39.0369	40.6127	42.0002	43.1984	44.1682	44.8587	45.2826
NSCLC02	1	4.8941	8.57172	11.711	14.4692	16.9365	19.1362	21.0895	22.8221	24.3636	25.7346	26.9518	28.0196	28.9516	29.7502	30.4201	30.9742	31.4089	31.7185	31.905
NSCLC03	1	4.67544	8.09725	10.9298	13.3581	15.4702	17.3053	18.9338	20.3819	21.6875	22.837	23.8584	24.7501	25.5265	26.1836	26.7379	27.1775	27.512	27.7493	27.8917
NSCLC04	1	4.79412	8.2191	11.1955	13.8718	16.2827	18.4936	20.5252	22.3957	24.134	25.7106	27.1496	28.4466	29.6115	30.6292	31.5008	32.2282	32.8051	33.2276	33.4921
NSCLC05	1	4.38727	7.73657	10.7461	13.5107	16.0776	18.4582	20.6746	22.7396	24.656	26.4119	28.0111	29.4433	30.7268	31.8348	32.7707	33.5118	34.1042	34.5336	34.798
NSCLC06	1	4.10856	7.05985	9.59916	11.8478	13.877	15.6997	17.3444	18.829	20.1666	21.3534	22.4096	23.347	24.1575	24.8556	25.4401	25.9183	26.2944	26.5697	26.738
NSCLC07	1	3.9265	6.75617	9.09415	11.1248	12.9394	14.5549	16.0071	17.3123	18.5026	19.5662	20.5121	21.3444	22.0737	22.6936	23.2121	23.637	23.9683	24.2046	24.3538
NSCLC08	1	5.32184	9.55491	13.2747	16.6074	19.6183	22.3044	24.758	27.0023	29.0649	30.9231	32.6083	34.1103	35.4453	36.5993	37.5862	38.4046	39.0429	39.4907	39.7655
NSCLC09	1	4.29604	7.44745	10.1988	12.636	14.8213	16.7963	18.6026	20.254	21.7708	23.137	24.3709	25.4649	26.4357	27.2729	27.9765	28.5487	29.0006	29.331	29.5282
NSCLC10	1	4.29498	7.447	10.1982	12.634	14.8184	16.7942	18.5995	20.2519	21.7684	23.1342	24.3683	25.4615	26.4328	27.2701	27.9745	28.5469	28.9999	29.3304	29.528
NSCLC11	1	4.42559	7.59497	10.2879	12.6583	14.7939	16.7287	18.5052	20.1445	21.6509	23.0169	24.249	25.3526	26.315	27.1442	27.8612	28.4352	28.8879	29.2155	29.4107
NSCLC12	1	4.40346	7.60978	10.3764	12.8091	14.9995	16.9669	18.7492	20.3542	21.81	23.116	24.2841	25.3233	26.2352	27.0101	27.6519	28.1825	28.5902	28.8739	29.0483
NSCLC13	1	4.65371	8.17988	11.2518	14.01	16.5232	18.8107	20.888	22.7857	24.5287	26.1101	27.5282	28.775	29.8822	30.8386	31.6523	32.3281	32.8584	33.2368	33.4605
NSCLC14	1	5.52953	9.83631	13.5822	16.9101	19.9353	22.6766	25.1854	27.4824	29.5821	31.4873	33.2266	34.7856	36.1726	37.3807	38.4281	39.2966	39.971	40.4502	40.7434
NSCLC15	1	4.6993	8.47816	11.8516	14.9453	17.8246	20.4829	22.9834	25.3388	27.5469	29.5921	31.4723	33.1874	34.7441	36.1171	37.2802	38.2232	38.9619	39.494	39.8218
NSCLC16	1	4.36685	7.74567	10.7069	13.4012	15.9167	18.233	20.3721	22.3632	24.2186	25.9091	27.4494	28.8485	30.1159	31.2374	32.2179	33.0526	33.7183	34.2056	34.513
NSCLC17	1	4.60101	8.10169	11.1931	13.9606	16.5274	18.8739	21.0346	23.0302	24.8894	26.5939	28.1444	29.5477	30.81	31.9081	32.8603	33.6598	34.2995	34.7674	35.0523
NSCLC18	1	5.08732	8.92406	12.2959	15.3273	18.0942	20.6319	22.9882	25.163	27.1869	29.0502	30.7512	32.3117	33.7279	34.9944	36.0998	37.0472	37.819	38.4081	38.7991
NSCLC19	1	5.19097	9.3672	13.0721	16.474	19.6578	22.6126	25.353	27.9016	30.2743	32.4463	34.4385	36.2697	37.9428	39.4276	40.7018	41.7462	42.5674	43.1421	43.4633
NSCLC20	1	5.42199	9.75721	13.6232	17.0903	20.2337	23.1143	25.766	28.1787	30.3885	32.3759	34.1581	35.7495	37.1743	38.3969	39.4279	40.2851	40.9616	41.4475	41.7431
NSCLC21	1	5.85277	10.6677	15.0558	19.1021	22.9196	26.51	29.9027	33.116	36.1833	39.0846	41.8484	44.4596	46.9262	49.2204	51.356	53.2809	54.9822	56.3678	57.3134
NSCLC22	1	5.27327	9.50048	13.3228	16.865	20.1846	23.2686	26.1549	28.8517	31.3739	33.68	35.8021	37.7331	39.4575	40.9696	42.2591	43.3313	44.1897	44.8089	45.1762
NSCLC23	1	5.76129	10.3815	14.5811	18.4544	22.0481	25.3867	28.4994	31.4051	34.1235	36.6257	38.9315	41.0178	42.8738	44.4986	45.92	47.1409	48.1148	48.8175	49.2122
NSCLC24	1	4.03472	6.7951	9.05842	11.0327	12.7852	14.3466	15.73	16.9553	18.0486	19.0212	19.8954	20.6647	21.3337	21.9013	22.3752	22.765	23.0737	23.2883	23.4194
NSCLC25	1	3.57776	6.09889	8.21846	10.0764	11.7298	13.2032	14.5329	15.7353	16.8187	17.779	18.6313	19.3892	20.0551	20.6215	21.1004	21.4838	21.7809	21.9923	22.1213
NSCLC26	1	3.59437	6.15172	8.27772	10.1395	11.7842	13.2473	14.5584	15.7262	16.7632	17.6776	18.4978	19.2196	19.8484	20.3802	20.8251	21.1821	21.4588	21.6474	21.7601
NSCLC27	1	3.39492	5.82027	7.87687	9.68934	11.3069	12.7371	14.0229	15.1784	16.2088	17.1359	17.9681	18.7055	19.3473	19.8948	20.3517	20.7341	21.0357	21.2507	21.3798
NSCLC28	1	3.2367	5.5894	7.60625	9.35834	10.9051	12.2749	13.5031	14.6024	15.5958	16.4815	17.2605	17.9439	18.5465	19.0565	19.4836	19.8348	20.1127	20.3091	20.43
NSCLC29	1	3.70069	6.56589	9.0507	11.2435	13.2178	15.0004	16.6287	18.1095	19.4732	20.6886	21.7882	22.7716	23.6235	24.3466	24.9526	25.4522	25.844	26.1241	26.2896
NSCLC30	1	4.11378	7.26409	9.98948	12.4426	14.7009	16.7278	18.539	20.1762	21.6627	22.9728	24.1514	25.1892	26.0822	26.8367	27.4805	28.0146	28.4283	28.7176	28.8823
NSCLC31	1	4.88723	8.49037	11.5877	14.3768	16.912	19.2019	21.2907	23.178	24.8757	26.3914	27.7369	28.9313	29.9809	30.8801	31.6408	32.2739	32.7844	33.1465	33.3572
NSCLC32	1	5.80135	10.008	13.6424	16.8524	19.7636	22.3718	24.7373	26.8776	28.8294	30.5728	32.1175	33.4909	34.6928	35.7116	36.5714	37.2546	37.7875	38.155	38.3675
NSCLC33	1	4.40698	7.84412	10.9137	13.7385	16.3643	18.7936	21.0496	23.1567	25.1145	26.9113	28.5486	30.0275	31.3771	32.5672	33.5851	34.4537	35.1621	35.6707	35.9742
NSCLC34	1	5.07091	9.05882	12.5717	15.7708	18.7088	21.4048	23.8837	26.1647	28.2678	30.1865	31.9228	33.4839	34.8826	36.1003	37.1286	37.9735	38.6377	39.1466	39.4662
NSCLC35	1	3.71032	6.471	8.81821	10.9024	12.8018	14.5151	16.0557	17.453	18.7246	19.87	20.9016	21.8145	22.6115	23.3007	23.8877	24.37	24.7481	25.0218	25.1848
HC01	2	4.72034	8.40791	11.6964	14.6766	17.4288	19.9676	22.3242	24.5264	26.564	28.4496	30.2049	31.8364	33.3426	34.7191	35.94	36.9903	37.8429	38.485	38.9041
HC02	2	5.32066	9.10426	12.3966	15.3374	18.025	20.4838	22.7403	24.7997	26.6788	28.3647	29.8647	31.1884	32.345	33.3478	34.1906	34.8611	35.3865	35.7496	35.9587
HC03	2	4.0566	6.89194	9.26555	11.3502	13.1922	14.8195	16.268	17.5493	18.7016	19.7285	20.6361	21.4241	22.1117	22.6963	23.1849	23.5828	23.8931	24.1155	24.2404
HC04	2	4.63494	8.19103	11.3013	14.1046	16.6677	19.0049	21.1414	23.09	24.8747	26.4917	27.9342	29.2147	30.3531	31.3439	32.193	32.8967	33.4522	33.861	34.1025
HC05	2	4.06918	6.92411	9.26869	11.2636	12.9981	14.5317	15.9202	17.187	18.3263	19.3398	20.2335	21.0128	21.7024	22.299	22.7952	23.1935	23.5045	23.7296	23.8659
HC06	2	4.01527	6.81901	9.1883	11.248	13.079	14.7161	16.2004	17.538	18.7448	19.8101	20.7569	21.5945	22.3248	22.9431	23.4585	23.8724	24.1948	24.4297	24.5687
HC07	2	4.33344	7.51434	10.257	12.7005	14.9082	16.897	18.6802	20.2817	21.7338	23.0346	24.1969	25.2326	26.1389	26.9012	27.5313	28.0436	28.4533	28.7463	28.939
HC08	2	4.64905	7.93987	10.7874	13.3315	15.6415	17.732	19.6396	21.3797	22.9845	24.4387	25.7624	26.9475	28.0096	28.9428	29.755	30.4428	30.9985	31.4015	31.6327
HC09	2	4.91677	8.54853	11.692	14.5178	17.1042	19.4565	21.6407	23.6456	25.521	27.2423	28.8087	30.2347	31.5093	32.6245	33.5835	34.3799	35.0122	35.4845	35.7806
HC10	2	4.68593	8.14149	11.1839	13.9274	16.4319	18.6869	20.7444	22.6201	24.3204	25.848	27.2189	28.4296	29.4962	30.4072	31.1692	31.7945	32.2833	32.6113	32.7993
HC11	2	4.11491	6.9839	9.3437	11.3583	13.1338	14.7178	16.1393	17.4111	18.5503	19.5588	20.4579	21.2538	21.9486	22.5374	23.0387	23.4474	23.7688	23.9964	24.1297
HC12	2	3.95766	6.80065	9.23105	11.4104	13.4204	15.2397	16.913	18.4463	19.8448	21.103	22.2456	23.2499	24.1376	24.9045	25.5502	26.0691	26.4717	26.7429	26.8968
HC13	2	5.25858	9.18817	12.5872	15.6214	18.3886	20.8826	23.146	25.1897	27.0387	28.699	30.1905	31.5324	32.7249	33.7513	34.6148	35.3332	35.8967	36.3126	36.5774
HC14	2	4.2387	7.23021	9.66521	11.7464	13.5842	15.1805	16.5922	17.8465	18.9745	19.9759	20.8604	21.6253	22.2907	22.8538	23.3237	23.7034	23.9934	24.1962	24.32
HC15	2	4.6097	7.99229	10.9135	13.5039	15.8485	17.9582	19.8705	21.6118	23.1792	24.5836	25.8284	26.9321	27.8929	28.7091	29.3988	29.96	30.393	30.7063	30.8935
HC16	2	4.96474	8.82391	12.292	15.4906	18.4955	21.2993	23.944	26.4394	28.8081	31.0283	33.1094	35.0574	36.8821	38.5596	40.0752	41.4298	42.6097	43.5481	44.1819
HC17	2	4.80615	8.52602	11.8218	14.8369	17.6348	20.2308	22.6701	24.9714	27.1385	29.1471	31.0196	32.7647	34.3857	35.8566	37.1596	38.2846	39.2281	39.9498	40.4147
HC18	2	4.72864	8.20409	11.2086	13.9222	16.4156	18.7086	20.8259	22.7729	24.5727	26.2282	27.7544	29.1523	30.4354	31.5643	32.5495	33.3832	34.0459	34.519	34.8074
HC19	2	4.04552	6.91967	9.38072	11.565	13.5225	15.2856	16.8778	18.3313	19.6543	20.8417	21.8975	22.8354	23.66	24.3683	24.9547	25.4323	25.8087	26.0803	26.2462
HC20	2	3.8793	6.50503	8.6834	10.5858	12.2706	13.7506	15.074	16.2577	17.3337	18.2854	19.1297	19.8775	20.5315	21.0896	21.5616	21.9507	22.2586	22.4747	22.6054
HC21	2	4.45409	7.40507	9.84239	11.9767	13.8714	15.5377	17.0264	18.3576	19.5563	20.619	21.5635	22.3936	23.1307	23.7534	24.2745	24.6943	25.0204	25.25	25.3862
HC22	2	3.52221	6.02773	8.12538	9.95396	11.5708	13.0111	14.3051	15.4602	16.5027	17.4236	18.247	18.979	19.6233	20.1722	20.6303	21.0048	21.2987	21.5101	21.6408
HC23	2	5.24446	9.36026	13.0242	16.4203	19.6134	22.5814	25.3871	28.0421	30.5588	32.9089	35.1302	37.2159	39.1653	40.939	42.5456	43.9724	45.2009	46.1637	46.7581
HC24	2	3.97788	6.74379	9.03552	11.0071	12.7526	14.317	15.7355	17.004	18.136	19.1398	20.0304	20.8176	21.5059	22.1043	22.6074	23.02	23.34	23.5622	23.7003
HC25	2	4.91155	8.62212	11.8093	14.6485	17.2125	19.4869	21.5348	23.382	25.0637	26.5673	27.8986	29.0862	30.1268	31.0173	31.7801	32.3895	32.863	33.2004	33.4098
HC26	2	4.80903	8.2496	11.1763	13.7866	16.1683	18.3177	20.2714	22.0595	23.6943	25.1729	26.509	27.6971	28.7519	29.67	30.4467	31.068	31.5557	31.895	32.1034
HC27	2	4.58263	7.89852	10.6729	13.1205	15.2745	17.168	18.8301	20.2981	21.6032	22.7296	23.7121	24.5559	25.2795	25.8932	26.4046	26.8227	27.1489	27.3691	27.5001
HC28	2	5.26971	9.44948	13.1435	16.4815	19.5497	22.361	24.9538	27.3401	29.5653	31.6078	33.4929	35.2344	36.8149	38.2255	39.4664	40.5533	41.4714	42.1863	42.6781
HC29	2	4.41151	7.90405	11.0091	13.8347	16.4458	18.8388	21.0567	23.1096	24.9909	26.6901	28.2383	29.626	30.857	31.9095	32.7989	33.5227	34.0941	34.5056	34.7595
HC30	2	4.78135	8.34057	11.4255	14.176	16.6711	18.9338	20.9887	22.869	24.5923	26.1373	27.5167	28.7443	29.8262	30.751	31.5316	32.1574	32.6307	32.9613	33.1687
HC31	2	4.44038	7.61119	10.2608	12.5726	14.6214	16.4507	18.0942	19.5635	20.8881	22.0751	23.1343	24.0721	24.8907	25.5874	26.1716	26.6538	27.0377	27.3075	27.4638
HC32	2	6.04737	11.1671	15.9337	20.4188	24.665	28.6804	32.5126	36.1919	39.7541	43.1524	46.3837	49.4501	52.3597	55.0455	57.4518	59.4622	60.9744	62.0158	62.6034
HC33	2	5.03066	8.74902	11.9854	14.878	17.5183	19.9176	22.1077	24.1268	25.9926	27.7058	29.2679	30.6764	31.945	33.0629	34.0165	34.7951	35.4089	35.8376	36.1039
HC34	2	4.80753	8.63995	12.0665	15.1839	18.0654	20.7147	23.1689	25.4443	27.5382	29.4472	31.1816	32.7327	34.1197	35.3298	36.3649	37.218	37.8899	38.3607	38.6436
HC35	2	4.17054	7.19556	9.79346	12.0757	14.138	16.0019	17.6821	19.2017	20.5783	21.809	22.9086	23.8727	24.7122	25.4227	26.0271	26.5265	26.9147	27.1902	27.3482
HC36	2	4.40114	7.53461	10.1473	12.4213	14.4649	16.3129	17.9894	19.5149	20.8894	22.1236	23.2424	24.2375	25.1162	25.8629	26.479	26.9716	27.3621	27.6402	27.8074
HC37	2	5.242	9.25039	12.8034	16.0613	19.1092	21.9336	24.5831	27.0519	29.3649	31.5073	33.501	35.3491	37.0649	38.6378	40.0535	41.303	42.3721	43.2005	43.7403
HC38	2	3.73278	6.37047	8.60713	10.5785	12.3466	13.9269	15.3609	16.6512	17.794	18.8044	19.6889	20.4619	21.1396	21.723	22.2213	22.624	22.9356	23.155	23.2873
HC39	2	4.83853	8.49753	11.6854	14.5364	17.12	19.4505	21.5855	23.545	25.3489	26.9862	28.4565	29.7561	30.8945	31.8525	32.6486	33.2957	33.7973	34.1503	34.3648
HC40	2	4.73375	8.41541	11.6144	14.4758	17.0844	19.4582	21.6226	23.5939	25.3775	26.9825	28.4422	29.7446	30.8993	31.8921	32.7187	33.3851	33.8941	34.2515	34.4568
HC41	2	4.5001	7.89868	10.8269	13.4198	15.7557	17.8583	19.7501	21.4654	22.9859	24.3349	25.5232	26.5714	27.4956	28.2947	28.9613	29.5041	29.9317	30.2358	30.4156
HC42	2	4.34931	7.48184	10.134	12.476	14.6074	16.5401	18.31	19.9492	21.4628	22.8355	24.0881	25.1929	26.1742	27.0235	27.7501	28.3408	28.8121	29.1531	29.3637
HC43	2	4.73754	8.46882	11.8036	14.8661	17.7159	20.3609	22.8379	25.1476	27.3154	29.3169	31.1716	32.8727	34.4186	35.7917	37.0021	38.0154	38.8359	39.4397	39.8185
HC44	2	5.1632	9.08524	12.4875	15.5583	18.3661	20.8882	23.1743	25.2554	27.1541	28.8438	30.3556	31.689	32.8497	33.8484	34.6916	35.388	35.9418	36.3442	36.5741
HC45	2	5.58104	9.54641	12.8188	15.6355	18.0995	20.2198	22.0837	23.7491	25.2309	26.5522	27.7339	28.7796	29.6889	30.4656	31.1139	31.6459	32.0611	32.3556	32.5369
HC46	2	4.28626	7.45085	10.2187	12.6878	14.8908	16.8609	18.631	20.2227	21.6567	22.9445	24.1006	25.1162	26.0162	26.7789	27.4145	27.9227	28.3223	28.6026	28.7626

## Sheet: AUC of Strenght 
Number	Classification	AUC
NSCLC01	1	29.8438
NSCLC02	1	22.6681
NSCLC03	1	20.1348
NSCLC04	1	22.9553
NSCLC05	1	23.5191
NSCLC06	1	18.848
NSCLC07	1	17.3011
NSCLC08	1	27.4376
NSCLC09	1	20.527
NSCLC10	1	20.5252
NSCLC11	1	20.4602
NSCLC12	1	20.4373
NSCLC13	1	23.1369
NSCLC14	1	28.0158
NSCLC15	1	26.5333
NSCLC16	1	23.186
NSCLC17	1	23.7564
NSCLC18	1	26.0819
NSCLC19	1	29.0619
NSCLC20	1	28.6753
NSCLC21	1	36.0019
NSCLC22	1	30.1108
NSCLC23	1	32.779
NSCLC24	1	16.8121
NSCLC25	1	15.712
NSCLC26	1	15.5921
NSCLC27	1	15.1526
NSCLC28	1	14.5374
NSCLC29	1	18.3098
NSCLC30	1	20.2391
NSCLC31	1	23.3098
NSCLC32	1	26.9962
NSCLC33	1	24.0749
NSCLC34	1	26.8539
NSCLC35	1	17.5963
HC01	2	25.7096
HC02	2	25.0749
HC03	2	17.3909
HC04	2	23.4813
HC05	2	17.1044
HC06	2	17.4901
HC07	2	20.3431
HC08	2	21.7973
HC09	2	24.3593
HC10	2	22.8444
HC11	2	17.2961
HC12	2	18.7065
HC13	2	25.4318
HC14	2	17.613
HC15	2	21.6981
HC16	2	28.3384
HC17	2	26.4367
HC18	2	23.5443
HC19	2	18.4419
HC20	2	16.1746
HC21	2	18.2301
HC22	2	15.4045
HC23	2	30.0541
HC24	2	16.921
HC25	2	23.4647
HC26	2	22.3543
HC27	2	19.9174
HC28	2	28.432
HC29	2	23.6908
HC30	2	23.1217
HC31	2	19.5218
HC32	2	39.6316
HC33	2	24.7357
HC34	2	26.1944
HC35	2	19.2592
HC36	2	19.6125
HC37	2	28.5741
HC38	2	16.5604
HC39	2	23.8805
HC40	2	23.8969
HC41	2	21.436
HC42	2	20.3294
HC43	2	26.3771
HC44	2	25.47
HC45	2	23.4703
HC46	2	20.2576

## Sheet: Betweenness of Nodes
Number	Classification	Node1	Node2	Node3	Node4	Node5	Node6	Node7	Node8	Node9	Node10	Node11	Node12	Node13	Node14	Node15	Node16	Node17	Node18	Node19	Node20	Node21	Node22	Node23	Node24	Node25	Node26	Node27	Node28	Node29	Node30	Node31	Node32	Node33	Node34	Node35	Node36	Node37	Node38	Node39	Node40	Node41	Node42	Node43	Node44	Node45	Node46	Node47	Node48
NSCLC01	1	19.5	105	35.75	15.225	0.575	8.525	3.15	31.975	4.65	144.575	0	36.525	54.6	0	14.1	7.3	55.825	6.375	30.55	25.8	21.8	22.825	21.025	17.6	18.75	6.6	1.225	3.55	37.975	22.675	74.475	13.85	125.1	6.225	40.725	1.15	27.8	6.775	4.3	9.875	51.525	133	45.525	16.875	0.375	8.7	3.8	8.15
NSCLC02	1	0.725	30.675	51.675	36.775	22.25	78.25	0.05	85.225	51.75	9.15	3.8	16.925	41.6	3.725	71.8	18.775	6	7.2	0.875	69.225	2.05	45.9	44.125	67.5	13.675	42.85	3.05	2.375	39.575	10.525	7.225	14	12.625	43.75	75	55.4	15.375	45.475	14.575	37.95	62	94.475	48.425	61.525	18.8	23.975	45.425	4.7
NSCLC03	1	24.375	43.975	18.675	5	24.775	55.25	21.275	38.45	21.425	184.1	0	11	2.55	80.975	77.575	5.8	28.3	15.2	38.6	112.875	33.45	1.5	17.625	8.675	13.225	7.75	15.7	0	10.925	68.475	27.55	101.85	10.975	56.225	33.6	17.475	21.05	30.4	0.95	23.225	6.9	24.95	26.65	16.55	19.7	3.65	14.15	4.9
NSCLC04	1	91.675	82.5	3.9	15.9	18.15	27.85	43.175	22.45	117.75	181.525	8.85	61.775	15.225	7.325	33.975	8.95	84.225	0	9.9	114.375	42.45	8.7	7.7	93.225	27.45	10.075	2.475	0.25	29.375	87.925	79.6	5	43.925	3.2	16.925	27.225	0	41.4	6.625	98.35	34.275	6.1	20.475	9.925	1.15	28.725	66.675	56.875
NSCLC05	1	36.4	61.875	108.625	46.475	33.175	5.85	15.175	3.325	26.1	42	9.975	2.675	32.1	33.025	3.65	49.125	74.425	0	0	57	16.575	6.175	16.4	59.3	15.675	29.025	67.925	3.8	70.025	39.15	58.3	35.675	32.75	24.95	6.375	15.875	5	2.05	0.2	38.475	46.775	24.7	20.85	45.325	12.925	0.05	7.15	4.3
NSCLC06	1	65.45	12.925	93.15	12.275	69.05	5.4	3.675	44.5	11.3	13.475	23.575	12.35	12.25	1.725	70.275	90.275	121.8	21.2	15.775	32.875	23.4	31.4	26.375	74.3	26.425	21	10.5	50.075	54.6	14.4	40.85	60.575	29.5	48.725	28.4	39.375	15.5	24.875	1.025	75.8	72.5	56.775	62.625	10.95	1	16.95	44.675	83.7
NSCLC07	1	44.825	104.175	39.575	24.5	23.175	102.975	24.35	122.25	4.375	30.375	38.375	18.65	35.95	41.8	20.125	1.375	116.175	7.35	26.75	8.7	7.875	29.225	20.175	100.5	22.1	27.25	16.4	17.725	14.7	29.45	118.3	23.5	23.425	1.65	15.975	29.475	35.725	14.475	2.2	22.5	76.325	12.475	140.275	62.925	20.475	22.375	56.875	8.275
NSCLC08	1	34.3	32.7	34.275	37.6	124.05	25.375	4	13.65	0	66.275	30.675	82.05	29.9	1.8	11.175	0	0.625	0	26.2	14.05	0	3.75	52.475	123.825	1.925	7.15	0	37.7	7.425	16.4	33.775	2.325	2.55	34.675	26.525	2.9	0	64.675	23.575	21	48.125	40.825	175.625	2.15	0.45	3.7	0	0
NSCLC09	1	16.775	19.45	23.975	22.875	11.2	20.575	8.725	38	2.45	10.025	13.6	51.675	11.175	52.3	4.525	29.8	31.1	4.475	55.3	57.85	23.725	56.125	3.225	90.65	8.15	0.925	27.15	1.6	77.575	21.925	27	53.275	28.325	4.1	41.85	26.525	0.825	21.225	1.65	6.925	31.3	21.35	102.575	28.725	2.925	30.4	6.9	8.875
NSCLC10	1	17.1	19.45	22.825	22.85	11.05	22.6	8.25	37.2	2.55	10.025	13.85	51	11.375	54.375	4.525	28.775	34.9	4.425	58.175	56.35	23.5	56.525	3.225	89.225	8.15	0.925	27.125	1.6	78.25	21.975	26.95	54.025	28.525	4.025	41.45	27.425	0.825	20.225	1.55	6.825	30.475	21.975	100.5	30	2.3	32.425	6.9	9.35
NSCLC11	1	37.8	9.925	1.775	29	3.85	20.65	23.525	27.775	2.475	30.3	2.625	43.925	35.55	23.15	12.825	27.725	27.7	11.025	10.275	32.075	18.525	8.4	34.075	122.925	8.4	5.025	22.35	5.225	9.125	40.675	14.65	24.625	43.825	2.6	39.5	41.05	5.375	127.65	12.55	52.775	157.4	118.675	33.875	4.5	29.75	20.75	55.425	106.375
NSCLC12	1	33.025	78.7	79.3	47.725	23.25	4.425	12.675	91.95	1.45	75	14.8	98.5	41.75	14.425	8.825	54.95	118.5	3.275	0	96.2	27.95	0.425	11.575	22.925	130.625	16.375	22.6	0.25	4.225	99.1	54.45	12.9	22.325	39.35	28.575	33.8	0	23.35	14.775	12.8	18.3	34.325	12	19.7	0	32.25	40.675	4.275
NSCLC13	1	0.65	10.975	46	12.075	20.1	121.8	42.1	21.9	27.675	83.7	0	53.725	3.825	10	34.725	11.05	152.625	6.15	9.075	7.025	27.425	63.65	27.475	111.5	3.45	4.95	32.2	20.8	71.575	26.25	20.15	17.45	16.45	59.525	15.05	53.15	12.075	29.1	16.8	7.025	28.825	101.95	94.825	81.525	4.05	32.9	0	8.7
NSCLC14	1	3.65	30.25	39.375	9.425	0	22.45	0.4	37.075	21	103.925	3.425	22.7	4.55	0.725	38.575	17.075	0	0	33.4	25.525	11.1	2.75	34.375	40.975	17.55	12.85	53.4	10.725	13.1	22.325	12.4	0.375	11.35	6.4	2.25	21.425	10.3	32.4	0	5.75	35.9	128.1	99.825	34.375	6.2	4.125	30.65	14.475
NSCLC15	1	34.025	14.375	11.825	28.675	0	2.875	5.85	0.95	2.975	31.925	0.625	25.325	27.925	0	1.55	26.525	5.45	1.6	8.575	62.475	4.525	38.375	59.075	64.8	64.575	15.875	1.325	14.625	7.025	18.1	75.45	44	2.65	35.05	21.975	62.525	1.425	34.75	3.75	20.5	13.35	116.475	11.9	9.2	0.15	16.3	7.4	6.3
NSCLC16	1	67.675	45.75	51.95	33.175	12.45	12.05	3.125	39.05	15.725	2.925	0	7.375	76.425	1.7	4.875	29.1	37.625	18.325	0	59.75	84.725	1.8	24.425	2.125	13.225	18.775	4.575	9.35	55.025	44.85	34.075	7.975	97.8	13.8	61.55	14.5	14.325	67.85	8.925	18.85	71	22.375	191.55	88.75	8.675	0.575	16.15	16.2
NSCLC17	1	286.7	26.6	11.025	23.525	5.2	6.375	4.45	47.45	11.275	0.1	0	0	1.75	3.525	8.425	185.075	7.8	0	35.8	2.975	0	16.6	25.625	20.2	18.75	2.5	55.875	0	18.525	28.35	47.1	64.9	7.325	6.075	17.15	7.025	0	24.1	0.975	16.15	3.15	24.025	18.55	222.65	4.775	10	9.875	0.85
NSCLC18	1	9.2	21.65	32.9	0.8	0.1	22.525	11.5	19.375	0	183.05	7.925	60.8	12.95	5.3	0.575	18.925	180.225	0	17.225	25.625	0.15	6.875	54.625	9.975	5.9	18.9	1.375	10.025	29.625	7	1.85	7.8	18.075	5.575	19.175	11.925	2.625	22.8	11.25	28.775	47.4	141.575	14.85	0.925	0.95	8.15	5.075	1.3
NSCLC19	1	129.3	78	11.55	69.9	0.15	12.7	1.4	55.425	66.525	33.475	0	14.075	14.85	47.45	15.55	47.125	28.9	1.35	0	25.525	0.85	9.2	1.625	89.125	16.4	9.65	3.85	0.925	23.325	108.5	62.725	22.45	6.25	10.05	9.2	7.4	2.35	4.65	0.725	1.125	1.45	15.275	55.175	8.525	2.725	23.8	9.475	47
NSCLC20	1	18	25.35	45.35	14.425	0	13.325	12.75	14.95	1.4	34.7	16.95	32.225	10.525	8.125	1.1	41.225	63.85	0.975	30.1	47.4	30	1	33.175	0.875	0.55	20.9	6.725	1.375	16.7	5.725	39.325	11.175	16.35	5.6	5.325	72.925	0	20.925	1.025	31.65	81.55	62.875	89.2	34.25	15.825	0.325	0.8	11.975
NSCLC21	1	48.825	29.55	20.175	5.875	13.975	13.825	29.2	71.15	19.3	79.675	7.75	5.275	0.925	2.475	4.95	136.2	184.35	0	10.425	0	26.1	2.625	26.775	9.525	0.45	15.25	3.875	0	6.575	6.05	1.35	0.925	15.6	0	34.125	13	0	0.1	13.325	25.975	48.775	44.275	18.65	1.625	5.35	5.75	0.875	38.075
NSCLC22	1	12.325	34.25	12.775	38.575	0.35	26.125	67.5	31.05	43.75	158.875	4.85	11.725	1.675	114.975	11.7	106.725	57.425	1.775	25.15	43.075	0.375	4.25	43.6	38.975	18.65	1.225	5.975	0	17.925	47.85	13.65	8.775	18.325	0	35.05	44.9	4.8	0.75	0.1	8.25	10.725	10.175	29.975	43.15	0	28.375	2.025	4.725
NSCLC23	1	42.125	129.925	25.7	1.025	1.4	9.35	4.05	62.95	6.65	117.8	2.475	34.475	16	0	8.975	2.35	36.75	2.15	0.45	3.725	0.3	11.675	27.8	0.825	10.875	8.9	2.075	2.3	60.85	48.5	0.525	10.575	23.675	1.3	8.675	24.95	0.325	9.525	5.1	73.175	261.375	135.1	8.975	0	0.1	13.95	1.55	23.225
NSCLC24	1	78.075	44.55	44.775	93.3	25.45	15.35	14.075	125.7	40.375	33.65	4.3	1.55	24.575	32.2	14.7	22.65	23.375	8.15	21.325	66.45	8.125	5.125	14.575	71.175	14.925	40.35	8.9	19.625	99.6	38.675	20.075	47.3	11.875	33.95	7.525	24.55	49.475	74.075	37	5.15	70.975	124.975	69.925	132.475	5.125	41.375	19.25	17.675
NSCLC25	1	42.2	55.35	43.85	17.95	7.825	20.325	101.975	27.925	1.9	12.2	5	38.85	23.825	10.025	40.975	29.975	145	13.975	45.025	106.575	40.6	48.225	7.55	75.8	8.775	13.875	71.375	0	43.725	60.775	20.8	82.925	80.8	33.6	10.125	53.525	9	27.375	30.075	78.7	22.4	18.85	12.825	0.1	6.925	25.2	60.675	29.1
NSCLC26	1	30.2	4.2	14.7	2.025	0.825	11	28	35.575	6.575	61.2	10.775	0.25	0	13.25	10.65	7.875	34.625	15.15	39.075	19.775	43.925	12.9	33.025	28.125	4.675	4.75	79.575	8.95	42.7	45.775	16.8	144.4	13.275	62.25	10.225	10.425	0.775	16.775	3.2	9.725	71.1	35.55	62.5	33.4	13.925	63.6	53.95	25.925
NSCLC27	1	40.65	64.125	1.175	33.9	2.575	19.475	15.325	1.75	27.925	58.075	8.575	16.1	4.675	16.65	29.425	2.275	43.575	35.475	5.175	44.2	14.725	7.7	49.8	42.5	18.075	3.175	8.3	25.65	14	84.725	58.95	61.425	120.85	42.55	52.8	18.1	88.975	59.925	14.325	29.175	46.725	58.675	20	4.925	1.75	3.55	22.225	56.8
NSCLC28	1	19.75	36.4	17.55	80.275	3.95	21.2	12.025	59.525	48.6	45.6	16.55	20.45	0	4.55	38.45	5.775	32.3	59.625	35.025	14.7	65.825	9.1	21.25	38.5	18.175	29.25	30.95	34	24.575	79.2	65.875	101.525	85.15	22.775	45.45	33.15	65.45	70.575	21.8	39.925	68.7	40.125	39.025	15.975	3.25	2.975	29.325	39.925
NSCLC29	1	67.6	14.8	5.85	37.175	33.275	61.975	27.6	33.95	9.05	17	63.875	14.175	33.725	83.675	29.825	69.225	21.375	10.775	1.55	17.3	4.325	6.125	6.675	30.6	27.25	87.875	4.625	20.5	1.725	65.525	64.425	20.75	79.175	24.15	7.7	30.975	12.775	17.275	10.375	30.175	3.65	25.325	87.325	7.775	24.3	9.1	0	13.05
NSCLC30	1	36.075	59.175	7.525	7.6	9.6	8.775	26.75	28.3	8.45	96.95	21.375	25.025	32.5	1.925	11.925	20.725	65.2	0	3.925	34.125	2.475	43.775	45.675	101.675	20.65	17.625	7.025	2.1	49.175	18.675	49.65	16.625	19.45	86.675	29.55	5.05	33.85	42.5	25.85	16.325	142.9	102.75	7.5	69.4	6.8	15.525	19.5	11.725
NSCLC31	1	56.6	185.675	19.6	60.525	3.4	1.575	7.325	50.8	0.525	93.125	6.2	6.75	18.625	4.95	0.425	19.525	124.75	3.6	48.925	16.125	29.35	56.9	41.575	18.725	21.3	1.95	2.175	6.95	1.475	19.975	22.45	5.35	3.125	2.125	5.625	48.975	1.025	6.5	0.825	5.7	41.075	72.625	0.475	4.825	0	11.025	20.025	44.175
NSCLC32	1	78.425	7.675	23.525	54.1	109.875	53.7	2.725	125.825	19.25	11.85	49.475	10.825	3.6	47.975	18.5	0	12.55	12.125	65.125	5.9	0	169.4	15.575	72.275	0	80.175	19.625	0	17.55	17.8	6.925	69.075	39.525	131.225	71.375	79.95	5.75	25.05	3.65	4.875	47.8	9.625	23.6	0.575	6.125	9.45	53.25	41.375
NSCLC33	1	40.55	3.425	4.025	8.625	2.85	13.75	2.975	21.725	0	4.5	0	22.25	9.575	14.125	1.175	8.1	64.125	4.125	20.4	51.875	5.15	30.375	4.875	96.775	11.75	249.95	62.25	8.2	11.225	34.6	46.05	57.525	35.775	8.375	58.125	25.05	4.05	11.975	1.05	31.825	4.75	12.025	6	11.55	0.2	24.725	23.525	90.575
NSCLC34	1	54	156.6	0.825	107.575	82.55	13.525	8.875	47.7	0	77.35	2.4	91.9	50.275	21.1	21.375	163.325	20.6	23.525	10.8	15.025	2.475	17.975	50.525	21.7	1.25	3.175	1.9	11.675	15.65	7.525	3.55	2.35	32.1	0	31.025	4.15	4.85	39.7	11.175	10.875	97.525	70.025	3.125	47.8	0.625	15.175	28.65	7.8
NSCLC35	1	24.175	19.275	10.45	3.3	1.8	31.525	15.15	6.35	30.525	16.725	35.9	0.675	0	3.25	19.85	0	40.85	1.425	0	93.65	6.65	6.525	24.825	12.75	29.025	9.125	0.425	7.475	137.425	26.3	1.075	95.7	13.375	11.8	39.7	50.5	0	69.2	47.6	11.85	66.125	202.325	2.475	39.3	2.225	1.35	55.95	16.875
HC01	2	71.45	23	3.7	17.825	10.225	32.35	1.175	7.55	0	56.825	20.85	32.625	32.05	10.15	0.3	13.725	181.325	4.6	19.05	38.7	18.025	8.525	5.575	5.475	6.5	32.4	6.55	1.475	80.375	1.05	1.975	72.075	11.125	0	4.55	27.225	8.825	0.075	2.3	2.75	13.15	35.4	0.975	28.55	0	29.375	28.65	54.525
HC02	2	26.4	15.6	6.525	15.6	24.425	68.075	7.4	127.9	3.25	19.7	3.1	41.45	11.85	11.875	23.35	25.425	12.375	0.375	34.075	40.425	81.725	6.15	1.9	5.85	5.05	1.9	13.325	16.475	54.525	7.325	20.2	8.475	7.875	19.45	33.05	10.05	2.2	25.725	18.55	26.875	18.375	21	3.875	17.125	11.6	15.35	1.825	16.275
HC03	2	30.675	43.075	30.425	48.525	18.9	3.9	20.225	41.75	0.675	49.175	51.05	42.35	13.85	22.05	57.175	30.15	74.5	29.7	43.875	38.675	27.175	76.4	14.725	115.5	15.3	13.925	3.7	32.125	17.8	29.625	41.525	72.825	18.875	15.6	23.6	51.9	14.325	27.675	66.925	29.625	77.725	37.1	63.425	49.6	5.975	18.65	43.575	52.275
HC04	2	69.95	37.725	1.45	55.725	1.1	4.9	5.875	28.35	0.05	36.275	7.425	4.05	9.5	6.625	12.725	12.9	99.35	17.05	6.225	8.9	7.975	59.325	0	41.45	30.4	22.45	20.15	0.525	6.05	71.175	19.525	221	17.35	8.925	26.975	23.475	52.1	21.075	13.375	31.5	34.8	10.75	2.35	28.375	3.2	18.375	0.85	6.525
HC05	2	13.8	26.35	36.15	53.425	28.05	10.95	20.625	42.025	76.6	55.05	93.1	50.6	27.975	53.6	37.025	50.3	126.175	7.65	3.75	21.775	68.525	27.8	56.975	54.475	13.575	16.375	99.45	8.025	49.925	68.6	33.55	86.475	24.6	32.575	17.525	41.75	9.125	134.55	15	51.65	37.55	54.825	63.7	0.95	3	0	82.7	82.625
HC06	2	24.55	18.125	23.125	9.375	17.925	21.175	18.2	43.725	68.15	51.725	4.8	38.675	76.7	18.5	19.2	104.3	67.35	82.425	3.075	9.1	12.65	16.275	80.95	69.025	1.875	0.775	20.125	21.275	27.925	55.65	2.225	25.45	5.275	35.95	10.475	71.725	69.025	175.2	38.05	27.15	40.7	13.55	53.4	56.925	4.9	27.45	51.425	59.25
HC07	2	8.9	55.675	75.15	20.725	2.825	19.05	5.6	17.6	21.15	72.35	40.4	1.7	48.225	1.5	16.625	7.075	20.875	0	5.525	46.85	10.6	30.775	5.05	131.55	28.8	28	4.05	1.125	120.975	36.025	7.2	15.275	28.675	10.95	24.15	46.35	17.525	30.85	10.275	19.55	33.225	19.3	59.825	39.325	2	0.05	25.675	48
HC08	2	35.775	47.575	67.05	40.175	3.85	7.575	36.725	35.175	20.6	206.525	71.45	79.3	26.625	51.575	49.35	2.95	44.275	4.225	34.1	48.125	6.6	11.925	2.375	46.25	14.2	31.85	15.1	1.35	7.6	80.6	0	45.275	12.325	35.85	1.675	3.2	31.525	18.425	2.1	17.15	0.725	37.3	3.15	24.3	5.3	8.775	5.1	27.35
HC09	2	0.25	89.125	26.8	40.35	41.8	10.925	14.275	25.475	5.95	150.65	29.225	64.175	54.45	42.025	11.075	58.975	69.9	2.625	59.125	74.525	27.55	0.175	9.05	8.15	1.575	26.225	11.9	0	32.15	98.85	0.45	6.925	5.3	0.5	23.2	26.2	13.3	0.625	5.425	24.975	48.95	47.325	68.4	191.875	0.425	26.2	10.15	16.325
HC10	2	29.85	8.85	46.225	12.5	9.925	0.525	8.35	68.325	4.45	26.675	0.05	55.725	7.225	0.65	52.825	72	114.075	5.725	46.75	0.35	21.325	7.725	115.45	14.625	11.55	11.75	8.375	7.925	8.675	71.325	8.825	93.5	11.075	4.025	37.75	51.55	4.2	15.025	17.45	12.925	13.35	5.675	56.425	4.825	2.075	6.425	7.025	4.05
HC11	2	36.025	51.35	23.85	24.65	40.875	41.6	27.4	18.15	59.075	69.775	8.525	69.75	94.4	7.4	49.05	31.35	35.45	3.65	31.65	20.7	2.225	35.2	7.35	137.075	11.875	54.65	17.825	51.25	14.45	10.65	43.775	12.1	62.225	42.05	15.925	18.4	39.15	89.825	5.275	26.725	35.625	20.35	82.65	35.825	2.525	6.075	25.25	72.8
HC12	2	37.025	46.25	37.5	96.95	9.5	7.025	24.1	14.1	27.45	85.45	68.125	43.45	44.675	14.65	56.35	23.2	63.375	15.7	9.9	50.65	1.275	24.8	100.75	28.45	76.1	19.675	21.375	14.075	22.475	7.925	63.175	46.925	23.05	10.475	8.275	30.475	0.3	53.45	31.1	35.575	77.9	83.45	20.775	10.675	30.225	68.35	0.15	7.625
HC13	2	23.075	62	17.3	0.3	4	5.6	8.95	57.975	5.6	4.175	47.925	2.825	11.7	0.2	18.525	9.325	17.575	23.1	51.225	34.075	16.85	14.25	67.9	39.7	19	13.425	38.15	0	79	69.45	34.95	21.125	9.975	18.175	59.1	55.325	34.5	0	0	20.425	0.725	21	100.85	167.775	15.45	0.55	26.75	79.45
HC14	2	30.85	75.475	7.425	25.225	15.85	35.6	20.825	18.175	14.525	148.45	0.725	84.425	28.425	0.5	7.825	43.65	118.1	19.825	4.925	86.3	0	49.25	8.8	18.275	40.325	149.4	11.675	24.875	14.25	104.3	3.525	82.15	39.975	59.1	23.575	76.575	29.425	55.6	17.8	29.775	21.425	22.4	40.825	3.425	0	32	22.25	25.925
HC15	2	57.825	12.8	7.175	57.175	34.575	26.7	2.3	33.925	43.975	148.1	4.725	66.375	16.825	9.225	12.15	26.075	25.25	0	7.375	103.525	9.45	0	1.975	116.925	7.175	1.5	7.7	5.1	9.5	20.95	13.55	93.525	26.9	14.425	39	25.4	1.975	81.45	3.8	11	20.55	62.3	51.675	25.05	14.6	12.1	10.45	20.55
HC16	2	53.675	3.5	11.5	8.175	6.45	3.45	11.525	9.125	4.45	84.075	7.4	4.725	6.725	0.35	6.15	28.225	123.95	28.975	1.65	36.975	60.925	0.725	36.925	15.125	131.35	9.175	0	0.1	23.325	33.55	9.15	7.925	16.1	2.15	33.625	48.525	0	3.65	25.25	93.85	120.15	124.35	16.6	1.35	0	11.575	17.975	43.375
HC17	2	94.375	33.4	26.05	81.675	16	32.875	7.8	10.75	14.75	28.35	1.15	36.225	3.825	7.95	2.725	21.6	262.05	2.6	5.425	26.125	2.675	47.325	10.175	77.65	7.675	0.575	29.4	0	27.8	79.675	22.35	4.975	9.85	0.55	1.625	0.625	5.875	2.975	4.55	29.45	22.425	16.6	15.275	0.975	0	17.275	9.6	31.05
HC18	2	13.6	0.325	53	29.125	4.125	14.875	17.65	61.525	1.225	32.25	7.4	13.275	10.475	9.775	56.3	9.15	113.075	0.575	26.625	58.725	7.15	0.675	23.675	27.95	0	37.475	3.575	0.9	9.55	59.575	19.475	11.65	94.7	0	9.7	9.3	4.25	43.45	9.95	3.35	27	53.425	19.675	33.875	9.2	16.975	5.475	26.825
HC19	2	19.1	24.325	28.3	26.225	5.6	29.35	23.975	19.175	64.175	36.7	15.95	40.625	5.175	17.975	25.05	13.675	57.625	25.6	47.75	52.8	15.375	4.2	10.675	26.75	13.925	53.95	1.2	12.475	69.1	16.8	29.35	28.9	8.45	80.95	4.35	36.6	30.75	90	26.55	17.825	51.425	47.475	18.375	11.6	0.975	5.8	24.475	23.4
HC20	2	24.725	68.075	15.525	51.775	4	24.275	5.25	79.4	35.65	104.05	21.725	72.9	68.5	64.05	79.225	69.925	37.95	13.625	34.175	9.925	43.45	53.55	16.8	44.45	35.15	12.85	0.75	36.625	15.5	66.9	24.625	25.125	28.15	55.275	19.425	37.275	19.325	26.75	28.225	124.325	39.925	75.45	8	0.675	0.825	22.575	36.575	22.175
HC21	2	157.325	31.875	16.675	22.65	37.15	18.65	24.075	21.7	62.475	183.075	29.65	18.6	37.1	27.2	62.725	23.3	65.15	54.6	134.525	16.525	54.05	64.325	100.625	17.225	26.3	21.9	58.725	14.425	22.65	41.475	9.85	28.125	9.725	24.175	86.75	37.8	27.475	109.675	47.925	13.375	45.2	40.075	2.675	17.8	0	23.225	11.65	38.675
HC22	2	123.3	49.925	8.95	29.625	10.25	93.775	9.325	51.25	11.3	24.175	12.25	111.85	55.825	19.1	103.275	71.275	22.425	4.375	3.3	39.375	55.65	19	19.9	104.975	44.2	50.975	12.45	17.2	19.8	25.05	10.4	33.425	10	70.85	22.075	7.275	26.9	48.9	13.775	54.6	72.75	35.15	47.975	3.55	5.825	8.575	22.725	26.45
HC23	2	18.8	0.75	8.8	6.35	0	10.65	0.05	39.9	0	73.65	2.8	22.275	38.9	25	18.3	54.925	185.85	0	0.975	0.25	1.475	4.275	13.825	37.825	29.85	11.825	7.725	0	2.225	18.175	0.3	4.65	11.725	5.025	44.525	11.4	1.1	19.45	4	4.85	25.525	33.95	7.175	3.725	0	7.25	2.4	6.925
HC24	2	31.225	44.275	17.35	61.05	1.525	69.725	53.225	10.8	43.975	26.325	5.125	98.5	30.975	12.725	80.8	4.775	44.775	10.3	11.25	52.85	16.9	150.025	0.45	109.1	35.3	17	8.325	16.925	6.975	160.45	4.9	24.55	19.825	28.4	42.825	70.925	43.35	85.375	28.075	30.675	39.45	14.6	0.2	36.95	10.525	23.875	11.525	29.6
HC25	2	11.175	21.525	58.825	65.5	30.975	76.4	5.6	12.8	10.325	74.375	29.475	170.1	38	20.9	89.15	0.075	22.525	87.45	45.15	144.25	49.85	25.075	0.8	54.95	13.75	40.275	0.1	4.375	14.3	22.325	3.525	0.45	1.15	0.4	47.725	31.675	105.4	71.275	18.025	90.275	18.275	2.375	25.95	14.2	19.725	18.375	55.575	9.45
HC26	2	27.3	67	29.2	54.65	31.975	38.3	7.1	52.725	15.95	29.1	8.425	5.9	40.875	23.375	28.35	43.3	40.425	0	8.275	96.875	93.625	9.125	26.65	26.4	40.125	6.1	1.05	1.2	87.125	41.4	21.875	21.825	30.6	1.225	10.275	15.475	0	30.2	0.875	54.275	16.925	20.225	20.025	39.4	18.675	19.4	15.425	37.65
HC27	2	50.95	124.65	74.7	112.475	20.15	24.25	62.925	86.05	37.1	112.175	25.05	22.375	40.225	6.35	47.7	49.55	60.775	0.2	22.825	56.3	2.95	0.35	28.65	43.15	130.9	3.125	22.925	19.25	12.475	27.1	40.325	2.25	6	1.3	19.575	10.175	2.85	33.675	1.325	15.475	96.05	85	25.1	35.425	2.575	12.025	1.425	37.675
HC28	2	21.55	55.425	34.275	25.925	2.225	8.45	4.15	22.275	3.6	4	1.675	5.6	16.95	23.375	32.475	10.15	131.55	0	38.775	8.5	167.225	12.15	38.25	10.875	1.075	14.225	4.2	0	76.8	18.425	4.075	12.2	1.025	1.3	46.25	13.7	5.3	0.5	2.5	44.65	19.7	62.55	12.775	73.575	0.4	4.25	30.6	91.125
HC29	2	22.95	65.05	40.725	26.725	31.725	50.025	23.775	38.175	1.45	52	4.3	42.65	80.1	39.775	21.15	4.425	18.1	11.525	2.85	69.075	17.75	27.225	12.525	80.375	17.175	5.775	0.1	1.8	42.275	98.1	28.825	36.225	62.75	9.125	21.6	23.8	10.525	13.8	14.3	28.875	40.5	3.9	1.85	17	30.525	0.05	46.75	22.9
HC30	2	82.575	61.475	7.4	89.2	2.475	16.55	11.75	37.575	23.025	53.55	0	17.575	6.325	34.275	178.2	70.15	234.05	2.15	1.2	38.35	7	1.65	10.275	33.275	7.9	0.025	5.625	8.225	13.175	68.5	0.425	4.3	1.15	32.15	14.6	35.575	4.7	22.85	2.4	10.65	71.5	58.6	19.3	1.825	0.05	11.75	36.525	74.6
HC31	2	48.25	49.675	9.5	10.125	18.8	45.875	15.375	15.825	58.575	61.65	3.625	23.35	35.025	25.2	56.2	14.95	50.525	11.575	81.375	13	0.975	87.625	8.525	21.5	56.05	18.35	47.15	29.3	5.975	11.6	62.5	23.75	43.9	17.975	75.6	52.325	22.575	49.05	5.525	34.575	60.4	10.85	47.425	6.4	7.6	7	21.075	32.825
HC32	2	15.275	75.075	11.65	61.875	1.05	6.525	0.35	3.95	5.125	55.775	2.025	5	17.225	2.5	5.025	10.8	28.675	0	6.5	6.425	8.625	1.3	0.2	11.225	5.25	0.35	0.625	0	2.8	23.4	54.725	4.75	7.275	0.3	18.025	12.25	0.35	4.575	0	8.525	27.325	0	8.5	1.35	0	0	9.95	10.2
HC33	2	26.725	68.625	0.375	25.25	8	48.075	3.075	13.725	10.825	100.5	0.725	9.05	62.925	27.225	71.7	149.925	210.025	4.2	78.7	120.55	10.55	3.2	20.875	5.175	24.925	17.35	8.35	0	20.325	3.475	25.75	0	5.95	0.45	20.275	28.5	33.075	4.65	0	14.8	24.175	157.85	48.675	0	9.775	27.25	17.55	17.125
HC34	2	14.225	47.575	47.575	34.525	31.875	0.1	20.125	25.925	9.475	11.275	30.3	8.025	88.575	27.15	8.9	43.875	93.625	0.475	0.575	52.35	11.95	1.575	9.375	193.15	3.35	16.925	1.225	6.725	64.375	82.05	19.95	14.075	6.675	20.65	3.875	25.5	18.125	17.45	6.45	34.325	29.4	41.2	121.6	0	0.25	30.65	51.325	6.2
HC35	2	57.075	40.775	50.15	7.95	8.775	5.475	18.025	31.225	16	3.775	20.625	26.225	77.35	58.6	35.7	5.975	27.75	46	12.95	105.85	40.275	25.225	48.75	38.075	26.475	16.025	0	15.325	73.825	85.8	53.725	18.325	46.5	33.475	8.5	32.2	12.4	84.45	41.775	59.25	20.325	12.775	3.975	12.425	25.7	0.1	25.225	18.475
HC36	2	10.5	104.55	92.65	54.775	12.125	0.4	10.55	18.45	71.275	68.25	22.05	28.775	53.975	31.525	26.025	39.7	124.5	20.1	2.5	17.3	2.775	26.525	7.075	76.175	30.65	2.75	14.725	14	4.8	51.775	8.4	0.5	12.9	31.625	34.85	37.675	68.625	81.125	4.45	24.975	6.075	26.175	42.1	1.65	9.125	2.175	1.25	12.9
HC37	2	8.65	30.725	55.5	66.725	4.3	0.325	6.2	2.025	1.15	145.525	16.975	24.875	39.65	26.475	6.375	8.7	131.825	3.125	57.225	21.45	21.8	0.975	3.9	4.975	7.9	52.75	21.375	0.2	17.025	41.65	24.325	4.75	16.875	14.1	10.175	7.175	13.125	16.5	0.65	6.575	53.15	93.25	18.65	52.375	4.65	5.675	0	21.4
HC38	2	64.825	26.725	11.8	15.8	9.525	23.8	54.425	50.1	29.925	146.1	12.6	51.8	27.9	3.55	12.625	149.7	67.1	26.575	16.925	32.725	21.85	45.8	20.375	0.9	52.7	13.05	5.325	19.575	29.3	22.425	10.175	18.475	4.95	21.75	17.7	51.75	9.8	11.35	3.05	30.525	66.45	28.075	4.775	24.975	6.825	5.875	14.075	21
HC39	2	19.575	31.35	12.575	62	2	5.15	15.825	0.15	7.825	117.525	75.025	25.9	31.55	23.35	39.95	50.4	74.65	0	62.325	45.35	20.275	10.025	17.8	167.35	1.05	24.35	3.225	11.575	26.1	130.7	53.525	25.225	22.7	0.05	26	19.775	11.85	8.4	3.875	13.575	11.875	13.1	2.825	6.25	5.5	12.975	26.575	1.95
HC40	2	138.85	26.375	34.875	47.775	4.85	50.85	46	15.825	0.625	17.2	10.375	41.475	23.2	46.35	7.975	35.3	104.575	4.425	2.15	26.725	2.8	0.35	3.95	104.475	3.775	20.175	16.325	0.35	155.35	88.425	2.125	2.425	32.65	38.7	32.475	20.9	2.525	0.85	6.475	48.7	29.575	16.2	11.175	0.2	8.175	6.325	17.05	8.625
HC41	2	16.825	20	102.45	105.875	5.05	31	20.3	66.325	0.675	39.85	10.675	5.45	49.35	33.325	16.1	10.825	42.2	37.2	122	114.775	19.925	2.025	3.65	5.775	1.2	18.2	67.1	0	25.225	107.3	22.25	18.4	42.175	8.55	28.2	17.425	1.8	31.35	6.2	54.05	101.55	119.15	7.35	73.85	9.55	5.2	32.175	10.85
HC42	2	59.225	96.6	29.85	26.675	12.25	12.25	5.9	29.2	56.9	55.975	80.675	56.825	21.15	34.55	19.6	38.65	114.725	50.725	5.35	44.725	8.55	12.9	30.075	22.7	21.975	8.375	15.175	3.9	96.5	110.025	32.975	25.05	2.425	21.5	58.025	8.6	36.175	27.125	10.625	8.025	46.2	0.9	28.65	1.175	7.6	20.75	10.3	17.325
HC43	2	1.775	25.2	23.725	88.55	0.975	14.25	3.5	34.45	0.05	69.825	6.2	2.55	13.9	17.175	2.65	57.425	188.5	4.95	58.25	2.125	34.975	21.7	10.85	9.65	18.425	12.525	30.25	0	0	12.475	5.35	27.725	0.675	2.475	7.175	15.375	2.125	13.9	0.625	28.15	40.725	15.625	11.925	0.925	5.525	0.15	0	15.15
HC44	2	89.575	40.725	15.7	42.25	6.25	35.575	12.725	37.625	9.775	11.95	7	11.15	51.4	5.275	19.65	53.875	40.85	81.225	0.7	42.725	24.35	1.9	5	10.85	6.125	75.675	31.225	1.275	101.825	62.625	124.425	1.275	1.2	1.125	18.35	34.2	4.65	10.95	28.15	134.275	73.025	38.375	45.475	94.75	59.275	2.975	53.45	18.85
HC45	2	127.075	14.525	20.85	49.925	14.35	3.075	0.65	43.3	54.525	10.425	5.4	26.575	11.375	0	49.05	93	79.45	46.1	20.2	44.35	21.15	47.925	9.35	44.175	0.575	32.1	63.175	30.075	89.8	3.95	22.275	44.725	8.525	19.575	24.125	57.15	39.075	0	13.425	0.725	93.9	36.975	9.575	47.675	6.15	6.7	21.175	10.1
HC46	2	106.025	35.25	65.575	55.9	43.35	23.525	20.025	17.225	20.175	55.775	20.025	28.85	34.95	42.675	32.3	102.45	25.4	14.725	7.05	3.625	45.1	17.225	4.625	29.4	27.025	4.35	11.875	6.7	12.3	43.525	163.5	104.825	4.65	85.475	35.6	23.5	1.5	11.975	21.425	13.125	82.15	62.275	58.875	21.125	2.025	14.95	12.7	18.25
[truncated: 42 more columns]

## Sheet: Betweenness at each sparsity
Number	Classification	Sparsity0.05	0.1	0.15	0.2	0.25	0.3	0.35	0.4	0.45	0.5	0.55	0.6	0.65	0.7	0.75	0.8	0.85	0.9	0.95
NSCLC01	1	64.3222	68.4444	51.7667	42.9667	40.3889	33.4778	28.2444	24.4667	21.5556	22.2111	21.8889	20.1556	18.3556	17.9444	18.9444	18.4889	18.4111	18.3778	18.3778
NSCLC02	1	28.7444	58.3667	42.9111	45.3111	49.4556	45.2778	40.9	33.6556	31.5667	29.9444	29.1333	28.8778	28.6222	28.5667	28.5667	28.5667	28.5667	28.5667	28.5667
NSCLC03	1	13.3111	68.7556	72.5	51.4889	47.3	39.7889	35.8333	33.4778	32.3778	31.7222	31.5667	31.4667	31.4667	31.4667	31.4667	31.4667	31.4667	31.4667	31.4667
NSCLC04	1	94.0667	71	55.4444	49.9556	42.9111	38.9556	34.2889	30.9444	29.1667	28.1222	27.6556	27.4111	27.1778	27.1222	27.0889	27.0889	27.0889	27.0889	27.0889
NSCLC05	1	78.4667	51.6667	46.0889	42.0111	40.2333	43.9	34.2333	32.1889	29.1	27.3	25.7889	24.9	24.6111	24.2556	24.0667	24.0222	24.0222	24.0222	24.0222
NSCLC06	1	98.2	71.7778	61.5111	48.2	41.8111	37.0667	34.4556	32.5444	31.6	31.1333	30.8444	30.7444	30.7444	30.7444	30.7444	30.7444	30.7444	30.7444	30.7444
NSCLC07	1	51.9778	94.5444	67.3	54.1444	42.8889	38.1556	35.2667	33.8333	33	32.4222	32.2556	32.1444	32.1222	32.1222	32.1222	32.1222	32.1222	32.1222	32.1222
NSCLC08	1	42.0778	28.7556	56.0222	47.2556	48.5667	41.6444	36.5333	31.9667	29.3778	26.9556	25.7667	25.0222	24.6667	24.4889	24.4778	24.4667	24.4667	24.4667	24.4667
NSCLC09	1	71.6	71.5556	57.1111	48.3556	41.0667	36.8	34.0333	32.2222	31.4	30.5111	30.0556	29.9333	29.8667	29.8333	29.8222	29.8222	29.8222	29.8222	29.8222
NSCLC10	1	71.4556	71.5444	57.3111	48.3333	41.1556	36.8556	34.0333	32.1556	31.3444	30.4889	30.0556	29.8889	29.8889	29.8111	29.8	29.8	29.8	29.8	29.8
NSCLC11	1	88.7556	88.2111	61.3	49.3111	41.7333	36.9	33.3778	31.4667	30.1667	29.6444	29.3444	29.2111	29.2	29.2	29.2	29.2	29.2	29.2	29.2
NSCLC12	1	73.5667	80.9444	60.6889	52.4111	42.9222	37.4667	33.3889	32.9222	31.5889	30.8778	30.3444	30.0667	30.0333	30.0111	30.0111	30.0111	30.0111	30.0111	30.0111
NSCLC13	1	51.8333	58.8889	55.9889	43.5778	41.7556	35.4	30.8667	32.5889	30.7556	28.1333	26.9222	26.3667	26	25.9111	25.8444	25.8444	25.8444	25.8444	25.8444
NSCLC14	1	27.2667	61.1778	51.2889	55.2111	44.4889	37.5889	31.9444	32.3667	28.2	26.2667	25.1333	24.2333	23.8889	23.7333	23.6778	23.6111	23.6111	23.6111	23.6111
NSCLC15	1	59.0778	53.7333	39.8222	33.5222	35.1889	36.4778	32.2222	28.6333	31.0444	27.9222	24.2333	22.6	21.8556	21.4111	21.1333	21.0333	21.0333	21.0333	21.0333
NSCLC16	1	62.2333	61.4889	45.2111	40.7111	34.2222	34.5111	32.0667	32.8111	29.2556	26.4556	24.5111	23.8222	23.1333	22.7556	22.6556	22.6	22.6	22.6	22.6
NSCLC17	1	47.3556	46.3556	49.4111	41.7556	39.0556	37.6111	31.7889	32.0889	29.6	27.6	26.1111	25.7556	25.4889	25.2778	25.2556	25.2333	25.2333	25.2333	25.2333
NSCLC18	1	64.8556	47.0778	51.3667	58.0111	45.7778	38.9333	34.0778	30.4889	27.5667	25.8444	24.3333	23.2889	22.8778	22.7333	22.6889	22.6778	22.6778	22.6778	22.6778
NSCLC19	1	28.5667	59.1667	39.3111	36.5444	38.2778	42.3778	36.5556	32.2778	31.7667	27.2778	24.6222	22.5222	21.3444	20.8778	20.6889	20.5667	20.5667	20.5667	20.5667
NSCLC20	1	17.3889	44.1	41.8778	39.5667	30.7667	31.7667	30.2	27.2556	24.1556	26.7889	24.5444	22.3889	23.2	22.3778	21.8889	21.7889	21.7778	21.7778	21.7778
NSCLC21	1	89.1778	54.1667	52.2222	52.8444	42.9556	37.4222	32.1111	27.9111	27.7778	24.6333	21.4667	18.8333	16.5444	14.6333	13.1111	12.2111	12.0111	11.9667	11.9667
NSCLC22	1	45.5	34.2889	31.3333	30.3444	32.2	43.6778	44.0556	38.5111	33.1333	27.2556	25.9556	22.5	20.4556	19.3222	18.6333	18.5222	18.5222	18.5222	18.5222
NSCLC23	1	61.9333	58.7778	50.8778	42.2667	40.4667	34.7778	30.4667	26.8222	23.1778	21.7556	25.4222	23.3222	20.5222	19.2333	19.0889	18.8667	18.8	18.8	18.8
NSCLC24	1	106.756	77.6	59.1	49.3444	41.8222	38.4111	36.5	35.5333	35.1667	34.8889	34.8222	34.8222	34.8222	34.8222	34.8222	34.8222	34.8222	34.8222	34.8222
NSCLC25	1	102.633	70.0444	54.4667	44.7667	39.8	37.2889	35.5444	34.7444	34.2778	34.1778	34.1333	34.1111	34.1111	34.1111	34.1111	34.1111	34.1111	34.1111	34.1111
NSCLC26	1	37.0778	68.2	65.3444	51.5667	45.5222	40.9556	36.7111	34.6556	33.5	32.8889	32.5333	32.3556	32.3444	32.3444	32.3444	32.3444	32.3444	32.3444	32.3444
NSCLC27	1	104.667	68.8556	50.8	45.1778	40.2333	36.8111	34.6667	33.7444	33.2444	33.0444	32.9444	32.9222	32.9222	32.9222	32.9222	32.9222	32.9222	32.9222	32.9222
NSCLC28	1	123.322	76.2	57.5889	45.0444	39.2111	36.1444	34.2444	33.3111	32.8	32.5667	32.5556	32.5556	32.5556	32.5556	32.5556	32.5556	32.5556	32.5556	32.5556
NSCLC29	1	47.1667	60	61.1667	51.3333	41.2889	40.8667	37.5111	34.5111	31.7	30.5	29.6333	29.1667	29.0333	29.0333	29.0333	29.0333	29.0333	29.0333	29.0333
NSCLC30	1	28.1111	61.5111	65.6667	53.7111	44.7222	38.8556	34.5444	31.6222	29.7556	29.1111	28.7222	28.5222	28.4778	28.4778	28.4778	28.4778	28.4778	28.4778	28.4778
NSCLC31	1	46.4556	50.3889	53.8889	41.3778	36.3778	31.8556	37.4444	37.9444	30.9444	28.4111	27.5444	26.8444	26.6222	26.5444	26.4889	26.4889	26.4889	26.4889	26.4889
NSCLC32	1	17.7444	62.1778	59.1111	47.3556	40.2333	39.7222	35.0444	31.9556	29.9333	29.2	28.8889	28.2222	28.0222	27.8111	27.7889	27.7889	27.7889	27.7889	27.7889
NSCLC33	1	80.0667	64.5444	52.4222	45.2222	37.8778	36.1778	35.0111	31.5111	28.2111	27.3778	24.6333	23.7444	23	22.6778	22.6111	22.5556	22.5556	22.5556	22.5556
NSCLC34	1	68.5	48.1	52.7889	46.9444	44.5444	38.4333	34.4444	30.6778	30.9778	28.4667	27.2111	26.3667	25.2778	24.7556	24.4667	24.4444	24.4444	24.4444	24.4444
NSCLC35	1	45.5333	41.0333	51.5667	43.9333	43.7444	40.9889	37.0778	34.8556	33.0889	32.1444	31.3667	30.8333	30.6111	30.5778	30.5778	30.5778	30.5778	30.5778	30.5778
HC01	2	87.3222	68.7667	56.7222	43.1889	39.3	34.4444	30.8556	27.7667	25.1556	23.3333	22.1444	21.5778	22.8556	22.6	22.1444	22.0556	22.0444	22.0444	22.0444
HC02	2	41.1556	85.2667	62.4444	49.6	40.6667	40.0667	33.9667	29.9556	28.4889	28.6111	26.7556	25.9778	25.6333	25.5667	25.5111	25.4778	25.4778	25.4778	25.4778
HC03	2	168.8	87.9333	62.4556	51.4111	42.1333	38.4556	36.4556	35.6333	35.0667	34.7556	34.6333	34.6333	34.6333	34.6333	34.6333	34.6333	34.6333	34.6333	34.6333
HC04	2	56	49.3667	51.7667	51.0333	42.9778	44.8111	37.8889	32.5444	30.1889	28.7444	28.2333	27.7333	27.3333	27.1667	27.1333	27.1333	27.1333	27.1333	27.1333
HC05	2	85.2889	77.6333	63.6222	49.3778	42.8333	39.4111	37.6111	36.2222	35.4111	35.2	35.0667	35.0444	35.0333	35.0333	35.0333	35.0333	35.0333	35.0333	35.0333
HC06	2	90.1889	67.2222	55.5444	47.7	40.5556	37.9444	35.8111	34.4556	33.5667	33.2222	33.1333	33.0444	33.0444	33.0444	33.0444	33.0444	33.0444	33.0444	33.0444
HC07	2	118.989	74.5556	56.6667	50.7	43.2778	36.3	34.9444	32.4111	31.1	30.7222	30.4667	30.4	30.2667	30.2222	30.2222	30.2222	30.2222	30.2222	30.2222
HC08	2	88.8222	85.7111	61.5778	50.9889	42.2889	36.7778	33.0444	30.8667	29.3556	28.4111	28.0222	27.7333	27.6333	27.6222	27.6111	27.6111	27.6111	27.6111	27.6111
HC09	2	84	73.8667	57.3	49.9222	43.2	39.3222	35.1667	32.1889	29.4222	27.6556	26.5222	25.1889	24.9667	24.8778	24.8667	24.8667	24.8667	24.8667	24.8667
HC10	2	57.6889	60.8111	53.7	47.9444	41.1222	40.4667	36.9	33.0889	30.8111	29.5333	28.9889	28.7778	28.5778	28.4778	28.3556	28.3556	28.3556	28.3556	28.3556
HC11	2	118.178	82.1111	62.3111	49.3111	41.7111	37.9667	36.1111	35.2778	34.8667	34.6333	34.6111	34.6	34.6	34.6	34.6	34.6	34.6	34.6	34.6
HC12	2	91.4556	70.8222	57.6	45.6	39.6333	35.9778	33.4	31.9444	30.9333	30.4667	30.3	30.2333	30.2111	30.2111	30.2111	30.2111	30.2111	30.2111	30.2111
HC13	2	37.0222	54.1111	54.2111	49.6333	42.8556	40.1111	37.0556	32.8889	30.7222	29.4222	28.5	28.1222	27.9556	27.9222	27.9222	27.9222	27.9222	27.9222	27.9222
HC14	2	52.4333	62.1667	58.6	47.3444	43.0222	39.2	37.8444	35.9889	35.4111	35.0667	34.7778	34.7	34.7	34.7	34.7	34.7	34.7	34.7	34.7
HC15	2	45.2667	79.1333	60.5889	60.8889	48.2889	42.4889	38.8556	32.7667	30.2556	29.0111	28.4444	28.0444	27.9	27.8889	27.8889	27.8889	27.8889	27.8889	27.8889
HC16	2	75.8889	56.2444	58.3111	47.4667	39.0111	32.9778	30.7444	27.3333	23.7111	21.0556	20.1111	18.2444	17.9556	17.1111	16.5556	16.3333	16.2556	16.2222	16.2222
HC17	2	112.411	75.4222	58.4444	47.1111	39.9	34.1889	32.1778	29.0444	26.4556	24.1333	22.5556	21.4778	20.9111	20.7444	20.6444	20.6222	20.6222	20.6222	20.6222
HC18	2	60.2444	57.5889	64.0444	43.2889	36.8444	36.7111	32.3444	29.8333	26.9667	25.4333	25.5667	25.0444	24.8222	24.6	24.4444	24.4	24.3889	24.3889	24.3889
HC19	2	87.6	71.9556	52.9222	47.3111	40.5778	36.8111	34.1667	32.4556	31.9	31.5889	31.4333	31.4333	31.4333	31.4333	31.4333	31.4333	31.4333	31.4333	31.4333
HC20	2	122.178	84.0778	64.5333	49.8778	41.8889	37.9333	35.4667	34.2667	33.7778	33.3889	33.2	33.1778	33.1778	33.1778	33.1778	33.1778	33.1778	33.1778	33.1778
HC21	2	90.7444	86.9556	56.7889	49.4667	43.0333	38.1222	35.3333	34.3111	33.6556	33.3778	33.2556	33.2444	33.2444	33.2444	33.2444	33.2444	33.2444	33.2444	33.2444
HC22	2	107.544	67.8333	54.1111	44.3556	38.9778	36.0444	34.5778	33.9556	33.5333	33.4667	33.4333	33.4333	33.4333	33.4333	33.4333	33.4333	33.4333	33.4333	33.4333
HC23	2	51.6222	44.3667	52.0444	44.2667	35.7333	35.1667	29.7556	26.7111	23.3222	20.6444	19.5333	17.2444	18.5	16.5889	16.0333	15.6556	15.5333	15.5	15.5
HC24	2	87.3667	64.2333	59.5	46.7	40.5	37.6	35.9	35.0333	34.6889	34.5222	34.4444	34.4444	34.4444	34.4444	34.4444	34.4444	34.4444	34.4444	34.4444
HC25	2	63.6444	63.9556	76.5889	65.5	48.9111	40.7556	35.3222	31.9222	30.2333	29.0889	28.5667	28.3111	28.1889	28.1889	28.1889	28.1889	28.1889	28.1889	28.1889
HC26	2	33.2889	76.8333	59.8222	52.1222	43.6	37.6778	33.7	30.8222	28.9333	29.9111	28.7444	28.2333	28.0556	27.9111	27.8889	27.8889	27.8889	27.8889	27.8889
HC27	2	106.456	72.3333	53.6111	51.9778	40.2667	34.4667	36.8111	33.9111	33.2556	32.7222	32.4333	32.2	32.0889	32.0889	32.0889	32.0889	32.0889	32.0889	32.0889
HC28	2	29	50.5111	48.0333	53.7333	41.7222	39.4778	40.4	32.8778	29	25.9778	24.1111	22.4	20.5778	19.9111	19.6556	19.5222	19.5	19.5	19.5
HC29	2	58.4222	64.2778	59.5444	46.6667	43.3889	35.9111	32.8667	29.2444	26.6667	26.4111	25.0778	24.4556	24.1333	24.0222	23.9889	23.9778	23.9778	23.9778	23.9778
HC30	2	62.6778	65.0444	55.4	49.0444	46.5889	39.3444	36.0667	32.9667	30.4667	29.1556	28.2778	27.8222	27.6222	27.5889	27.5889	27.5889	27.5889	27.5889	27.5889
HC31	2	78.5444	74.0444	52.8556	48.4667	43.0111	38.9556	35.4556	33.2778	31.8778	31.1778	30.8556	30.7333	30.7	30.6778	30.6778	30.6778	30.6778	30.6778	30.6778
HC32	2	56.8222	41.7222	34.2222	28.8111	24.7333	22.6667	22.3778	19.8444	17.1222	14.3667	11.7556	23.0111	20.1	15.3778	13.0667	9.92222	10.6667	10.0556	10.0556
HC33	2	52.5333	60.7	53.1667	50.0556	40.8556	38.7556	36.3778	32.4889	30.3111	27.7556	26.9667	26.4889	26.1111	25.9222	25.8667	25.8667	25.8667	25.8667	25.8667
HC34	2	76.2889	67.7	52.5333	44.8333	47.0556	40.3	36.0444	31.6333	28.3778	28.1889	25.4889	24.0333	23.5778	23.2333	23.1111	23.1111	23.1111	23.1111	23.1111
HC35	2	130.333	67.4333	57.0222	45.6556	38.5889	36.5444	33.6556	31.9444	30.8889	30.4667	30.2111	30.1667	30.1111	30.0667	30.0667	30.0667	30.0667	30.0667	30.0667
HC36	2	53.2	89.8667	70.2111	54.8	46.0778	40.0667	36.3556	34.3	32.7778	32.3667	31.7444	31.5889	31.5111	31.4889	31.4889	31.4889	31.4889	31.4889	31.4889
HC37	2	55.9556	68.0333	53.1222	53.1333	43.1778	37.0667	31.8111	28.1111	23.7889	20.9222	20.1667	23.2	20.6111	19.7111	18.4889	18.1	17.9778	17.9556	17.9556
HC38	2	78.2667	68.2778	56.0667	50.6444	43.3111	38.3778	35.6333	34.1556	33.4111	33.0889	32.8889	32.8111	32.8	32.8	32.8	32.8	32.8	32.8	32.8
HC39	2	77.9333	59.3889	43.1111	38.0889	31.2222	31.6111	39.1444	34.5444	32.0556	29.9444	28.8	27.6333	26.6667	26.3778	26.3222	26.3222	26.3222	26.3222	26.3222
HC40	2	68.4333	63.0333	44.4778	51.8111	43.0889	37.4889	34.1333	30.7889	28.8667	27.4444	29.3222	27.8889	27.7222	27.4778	27.4556	27.4556	27.4556	27.4556	27.4556
HC41	2	100.189	93.4333	70.6222	56.3556	45.6889	39.0333	34.7222	32.3111	30.8111	30.2333	30.1111	30.0111	29.9667	29.9667	29.9667	29.9667	29.9667	29.9667	29.9667
HC42	2	88.1333	76.2778	55.1222	49	41.0222	34.9889	31.5333	30.7111	29.2444	28.3778	27.8222	27.6222	27.5222	27.5	27.5	27.5	27.5	27.5	27.5
HC43	2	98.2778	73.3667	53.1222	43.8222	37.0222	31.7556	32.4556	30.3778	27.6	24.4667	22.6778	21.8111	21.4556	21.2	21.1556	21.1333	21.1333	21.1333	21.1333
HC44	2	54.5111	55.4889	50.3778	72.9778	60.1333	50.3556	40.6778	34.8333	30.5222	26.6111	26.8111	25.8889	25.3	25.0444	24.9556	24.9556	24.9556	24.9556	24.9556
HC45	2	38.7333	66.7889	82.3222	59.7778	46.1778	38.9333	36	33.6	32.4444	31.8333	31.6444	31.5333	31.5111	31.5111	31.5111	31.5111	31.5111	31.5111	31.5111
HC46	2	82.7111	64.0889	48.2889	40.4667	43	37.2333	33.8333	31.4556	30.3889	29.8111	29.5222	29.4667	29.4444	29.4444	29.4444	29.4444	29.4444	29.4444	29.4444

## Sheet: AUC of Betweenness
Number	Classification	AUC
NSCLC01	1	27.2908
NSCLC02	1	33.2039
NSCLC03	1	35.9467
NSCLC04	1	34.3089
NSCLC05	1	30.8839
NSCLC06	1	36.5686
NSCLC07	1	38.1431
NSCLC08	1	30.1319
NSCLC09	1	35.1283
NSCLC10	1	35.1247
NSCLC11	1	36.2022
NSCLC12	1	36.2756
NSCLC13	1	31.5608
NSCLC14	1	30.4542
NSCLC15	1	27.6994
NSCLC16	1	29.3214
NSCLC17	1	30.0192
NSCLC18	1	30.4772
NSCLC19	1	28.0222
NSCLC20	1	25.8792
NSCLC21	1	26.7681
NSCLC22	1	26.3883
NSCLC23	1	27.6306
NSCLC24	1	39.6278
NSCLC25	1	38.0253
NSCLC26	1	36.7678
NSCLC27	1	37.0847
NSCLC28	1	37.9025
NSCLC29	1	34.4506
NSCLC30	1	33.7192
NSCLC31	1	31.2553
NSCLC32	1	32.4694
NSCLC33	1	30.8278
NSCLC34	1	31.3853
NSCLC35	1	33.6383
HC01	2	30.1864
HC02	2	33.1869
HC03	2	41.8858
HC04	2	32.8511
HC05	2	39.6414
HC06	2	37.2564
HC07	2	36.8875
HC08	2	35.3153
HC09	2	33.4183
HC10	2	33.7
HC11	2	40.105
HC12	2	35.4611
HC13	2	32.7797
HC14	2	37.5294
HC15	2	35.5289
HC16	2	26.8961
HC17	2	31.1108
HC18	2	30.8708
HC19	2	36.1053
HC20	2	39.5756
HC21	2	38.6125
HC22	2	37.4122
HC23	2	24.7831
HC24	2	37.9792
HC25	2	36.1197
HC26	2	33.82
HC27	2	37.3942
HC28	2	28.5331
HC29	2	31.1883
HC30	2	33.9233
HC31	2	36.0044
HC32	2	19.1658
HC33	2	32.2244
HC34	2	31.9128
HC35	2	36.1644
HC36	2	38.1472
HC37	2	28.5144
HC38	2	37.19
HC39	2	31.6164
HC40	2	32.9383
HC41	2	38.4089
HC42	2	34.1031
HC43	2	30.3264
HC44	2	34.4767
HC45	2	37.3378
HC46	2	33.9872

## Sheet: Assortativity at sparsity
Number	Classification	Sparsity0.05	0.1	0.15	0.2	0.25	0.3	0.35	0.4	0.45	0.5	0.55	0.6	0.65	0.7	0.75	0.8	0.85	0.9	0.95
NSCLC01	1	0.234346	0.243348	0.221789	0.189819	0.171588	0.144182	0.13966	0.133037	0.122354	0.117512	0.130743	0.112913	0.109983	0.102466	0.0802122	0.0702477	0.0630263	0.0557398	0.0568445
NSCLC02	1	0.478551	0.630314	0.569402	0.533546	0.525179	0.49464	0.447302	0.409421	0.390265	0.363893	0.330628	0.286335	0.27001	0.239083	0.203382	0.17831	0.132313	0.1091	0.0686818
NSCLC03	1	0.45604	0.596995	0.589631	0.531914	0.520904	0.486517	0.47831	0.465575	0.434796	0.410819	0.382133	0.351293	0.317076	0.286721	0.24583	0.215109	0.175581	0.112619	0.0762877
NSCLC04	1	0.41409	0.247141	0.215864	0.175982	0.159491	0.173982	0.185878	0.173395	0.164647	0.161828	0.157901	0.157042	0.151915	0.145997	0.138138	0.123005	0.109616	0.0941731	0.0699047
NSCLC05	1	0.285153	0.22819	0.197046	0.134521	0.181687	0.184445	0.18892	0.201932	0.21351	0.235642	0.248901	0.232648	0.229294	0.219182	0.193332	0.168594	0.149966	0.139793	0.0946324
NSCLC06	1	0.382143	0.239974	0.297231	0.268854	0.25667	0.247296	0.243339	0.21823	0.194412	0.156208	0.136423	0.133493	0.109699	0.092354	0.0760909	0.0703967	0.0443379	0.0322696	0.0120544
NSCLC07	1	0.594062	0.525185	0.430317	0.424593	0.369995	0.333001	0.302457	0.263667	0.264736	0.265187	0.259579	0.239924	0.226255	0.205375	0.186601	0.169825	0.144125	0.120013	0.0666288
NSCLC08	1	0.249005	0.34414	0.338726	0.356664	0.336482	0.312968	0.271436	0.258155	0.249669	0.213331	0.196765	0.178373	0.169069	0.159113	0.14484	0.141622	0.127916	0.107486	0.0888733
NSCLC09	1	0.425942	0.413404	0.31959	0.278773	0.294808	0.248765	0.248923	0.222164	0.219593	0.209511	0.201552	0.205255	0.177971	0.155979	0.133323	0.127001	0.118821	0.0919815	0.0807283
NSCLC10	1	0.427479	0.414504	0.32521	0.280355	0.297464	0.25401	0.244891	0.217988	0.22123	0.20949	0.19903	0.205238	0.176418	0.155971	0.132491	0.127499	0.116775	0.0944558	0.0806173
NSCLC11	1	0.432731	0.291013	0.284008	0.225444	0.234241	0.253181	0.223113	0.210911	0.217944	0.203594	0.194468	0.192686	0.1769	0.166918	0.147874	0.139587	0.12198	0.100689	0.0783253
NSCLC12	1	0.458676	0.415948	0.375951	0.383408	0.365435	0.386415	0.352444	0.34631	0.341816	0.327628	0.297055	0.274896	0.252198	0.233838	0.21579	0.196842	0.174265	0.158694	0.0849532
NSCLC13	1	0.402334	0.314189	0.349191	0.290621	0.252734	0.245895	0.23673	0.219831	0.206313	0.209341	0.212121	0.199286	0.19317	0.181969	0.176088	0.153391	0.11664	0.0889928	0.0724299
NSCLC14	1	0.557702	0.508564	0.527493	0.458391	0.485488	0.427167	0.403418	0.386793	0.37744	0.367019	0.350519	0.33506	0.31197	0.276795	0.254645	0.239669	0.197505	0.154346	0.0944956
NSCLC15	1	0.255387	0.186967	0.177387	0.166901	0.165794	0.173453	0.144813	0.148262	0.163	0.135731	0.14144	0.142815	0.136147	0.121261	0.114996	0.122399	0.127187	0.109044	0.0919661
NSCLC16	1	0.467912	0.302022	0.20356	0.184851	0.157777	0.179194	0.179623	0.156016	0.131164	0.125466	0.116418	0.107887	0.107559	0.109623	0.11056	0.0975386	0.0938776	0.0800286	0.053243
NSCLC17	1	0.212122	0.208499	0.186905	0.17049	0.164201	0.119332	0.0882611	0.103992	0.117255	0.106702	0.11445	0.124315	0.116249	0.117476	0.109527	0.108905	0.0944336	0.0953415	0.0740413
NSCLC18	1	0.298784	0.233014	0.30536	0.272239	0.2274	0.20033	0.144972	0.122963	0.114387	0.106724	0.0837287	0.0747893	0.0740222	0.0830175	0.0850361	0.0799448	0.086241	0.0779763	0.0657211
NSCLC19	1	0.278521	0.305024	0.191176	0.174315	0.161734	0.179799	0.161226	0.145278	0.159769	0.166884	0.159319	0.15597	0.155098	0.157174	0.16819	0.162707	0.162954	0.140459	0.120133
NSCLC20	1	0.365834	0.427708	0.449252	0.416176	0.375596	0.322764	0.300105	0.249048	0.192894	0.170782	0.160495	0.136205	0.139733	0.149827	0.137788	0.124805	0.105644	0.0963397	0.0731745
NSCLC21	1	0.273678	0.235069	0.235084	0.229721	0.190754	0.182414	0.168072	0.150481	0.133354	0.112788	0.091608	0.0991017	0.102084	0.0903784	0.0783649	0.0735234	0.0563134	0.0504058	0.0367887
NSCLC22	1	0.23977	0.120198	0.0971353	0.114996	0.0840792	0.0796441	0.0718273	0.0799252	0.0996288	0.108329	0.152462	0.163436	0.194032	0.209694	0.190459	0.170389	0.139308	0.120108	0.0962571
NSCLC23	1	0.258497	0.31671	0.297709	0.284489	0.259684	0.246047	0.249488	0.245393	0.217059	0.197664	0.191295	0.171574	0.144709	0.135955	0.136053	0.140709	0.137684	0.123153	0.092971
NSCLC24	1	0.377562	0.42397	0.377601	0.34828	0.33138	0.321456	0.285949	0.244459	0.211172	0.170611	0.154308	0.140167	0.134622	0.1129	0.103639	0.0918095	0.0617928	0.0427864	0.027932
NSCLC25	1	0.396402	0.233226	0.168596	0.120695	0.0722853	0.0498109	0.043804	0.0476784	0.0409032	0.0469032	0.039807	0.0375811	0.0338918	0.0175619	0.0168522	0.0246083	0.0229133	0.0111244	-0.00713414
NSCLC26	1	0.207068	0.180946	0.2335	0.247835	0.234112	0.205922	0.219298	0.214091	0.199016	0.198447	0.201959	0.211003	0.188273	0.159516	0.13531	0.105284	0.108345	0.076342	0.0395749
NSCLC27	1	0.323097	0.279369	0.30018	0.258467	0.231039	0.176987	0.16477	0.134706	0.121267	0.106519	0.0878186	0.0783493	0.0715727	0.0634956	0.0572383	0.0408386	0.0153293	0.0170829	0.0143614
NSCLC28	1	0.299946	0.329751	0.35219	0.20957	0.188939	0.119672	0.0988042	0.0849097	0.0694182	0.0650821	0.0678762	0.066909	0.0514463	0.0440359	0.0373196	0.0265147	0.0255133	0.00603898	0.00529637
NSCLC29	1	0.259532	0.255282	0.245608	0.195031	0.171779	0.18248	0.203745	0.202832	0.210011	0.20697	0.186693	0.182529	0.172821	0.155577	0.145369	0.131772	0.112538	0.08654	0.0562707
NSCLC30	1	0.330721	0.204271	0.277799	0.318989	0.327696	0.324879	0.337538	0.311369	0.302152	0.287231	0.242212	0.214414	0.186601	0.173619	0.164658	0.147116	0.134905	0.125181	0.102572
NSCLC31	1	0.486254	0.381963	0.402672	0.378569	0.332366	0.317405	0.296571	0.23083	0.194941	0.188158	0.164135	0.137361	0.131443	0.125745	0.114977	0.109465	0.0972898	0.0763453	0.0678237
NSCLC32	1	0.405979	0.350362	0.288707	0.236718	0.236829	0.234305	0.21302	0.204976	0.201531	0.192378	0.217215	0.224848	0.21995	0.205819	0.180597	0.169241	0.157086	0.120089	0.0839278
NSCLC33	1	0.273692	0.248079	0.208652	0.208435	0.193749	0.189102	0.175585	0.137736	0.143049	0.130293	0.125829	0.128121	0.123393	0.105965	0.0981516	0.103539	0.0992322	0.0785808	0.0680404
NSCLC34	1	0.362931	0.291001	0.228656	0.194908	0.180422	0.16145	0.154357	0.174955	0.172412	0.179007	0.174004	0.16599	0.15402	0.15049	0.129386	0.122326	0.108275	0.104419	0.0845602
NSCLC35	1	0.223414	0.22315	0.171865	0.131109	0.143709	0.123661	0.104662	0.111267	0.109947	0.0970377	0.0906161	0.0921675	0.0942805	0.0907103	0.0980102	0.0972137	0.0886824	0.0893857	0.072644
HC01	2	0.289085	0.281181	0.206791	0.155774	0.110984	0.099637	0.0885244	0.0744416	0.0864378	0.0843902	0.0878389	0.0755013	0.0771747	0.0774054	0.0518531	0.046383	0.0334003	0.0242686	0.0225358
HC02	2	0.544014	0.433313	0.388443	0.388776	0.349222	0.374575	0.412629	0.39143	0.367963	0.341898	0.294683	0.257493	0.222537	0.195548	0.182796	0.147717	0.125835	0.104964	0.0864214
HC03	2	0.347193	0.38216	0.357565	0.305637	0.286346	0.282287	0.257512	0.230421	0.217555	0.216806	0.183654	0.167267	0.1458	0.125001	0.106642	0.104143	0.0846885	0.0670257	0.0277605
HC04	2	0.104259	0.190954	0.198306	0.175128	0.17337	0.177713	0.190518	0.195515	0.174626	0.176549	0.159626	0.148518	0.150386	0.149087	0.137196	0.119591	0.111539	0.0932245	0.0683991
HC05	2	0.460409	0.4055	0.371962	0.39983	0.357799	0.306454	0.284647	0.210923	0.189132	0.166925	0.143341	0.12312	0.0898359	0.0784408	0.071395	0.0614864	0.0550565	0.0289133	0.00020204
HC06	2	0.226375	0.320186	0.350211	0.338058	0.294347	0.260811	0.222259	0.216042	0.203125	0.186507	0.170218	0.15942	0.161246	0.147468	0.12881	0.108447	0.09324	0.0701344	0.0237469
HC07	2	0.343782	0.357379	0.317304	0.327979	0.297589	0.281496	0.262567	0.227661	0.191843	0.175157	0.156877	0.135721	0.125155	0.106586	0.100923	0.0925392	0.0830269	0.0681049	0.0428593
HC08	2	0.316597	0.291785	0.292927	0.243461	0.201767	0.184249	0.161804	0.149351	0.126274	0.111101	0.11254	0.109478	0.108449	0.108335	0.103785	0.0931195	0.0832617	0.0808559	0.0621028
HC09	2	0.570198	0.399913	0.290849	0.197365	0.156914	0.139821	0.113308	0.105767	0.0844892	0.0713023	0.067216	0.0634375	0.0604356	0.0513023	0.0564668	0.0583095	0.0633244	0.0601608	0.0497505
HC10	2	0.456508	0.367907	0.297256	0.277566	0.252006	0.255667	0.2549	0.270482	0.27085	0.283617	0.260913	0.24451	0.229586	0.226094	0.190838	0.163338	0.156923	0.14405	0.100317
HC11	2	0.475152	0.417496	0.384478	0.36213	0.313967	0.277502	0.253576	0.227297	0.225929	0.185078	0.167012	0.165933	0.128017	0.120042	0.108344	0.0954205	0.0706091	0.0486384	0.0235277
HC12	2	0.246091	0.212334	0.229153	0.189869	0.196916	0.177728	0.173657	0.171177	0.167849	0.143363	0.136871	0.12676	0.121873	0.113655	0.109484	0.111484	0.105769	0.0962281	0.057233
HC13	2	0.507771	0.362065	0.370173	0.329277	0.325348	0.291039	0.272203	0.262943	0.263486	0.243367	0.225632	0.210509	0.199892	0.190418	0.184556	0.171857	0.152517	0.136703	0.0980545
HC14	2	0.470351	0.371688	0.332549	0.286296	0.287165	0.252148	0.247224	0.219464	0.183877	0.155723	0.139724	0.122527	0.11982	0.102776	0.101509	0.0888983	0.0823732	0.0404498	0.0100363
HC15	2	0.491203	0.463017	0.388243	0.362757	0.364501	0.377359	0.377487	0.330414	0.322509	0.308702	0.289618	0.285668	0.268691	0.237386	0.217405	0.202635	0.180317	0.155172	0.103697
HC16	2	0.394942	0.35223	0.33426	0.267957	0.247093	0.203512	0.173053	0.133799	0.123951	0.098208	0.107508	0.0939438	0.0766291	0.0661096	0.0552788	0.0409506	0.0234208	0.0294024	0.0241161
HC17	2	0.446446	0.202839	0.0951112	0.062288	0.0609568	0.0676623	0.059362	0.0748198	0.0870943	0.0925872	0.0849642	0.0788038	0.0699716	0.0626559	0.0533308	0.0426039	0.032007	0.0201562	0.0139658
HC18	2	0.513732	0.193466	0.163912	0.137246	0.146841	0.134826	0.0881321	0.0828313	0.0716633	0.056348	0.056419	0.0582033	0.0525908	0.0591224	0.0663889	0.0683956	0.067435	0.0561757	0.0458324
HC19	2	0.514251	0.363958	0.216269	0.118785	0.0961215	0.0986645	0.105168	0.0991881	0.0764051	0.0762697	0.0695794	0.0649668	0.0607127	0.0522706	0.0475662	0.0462165	0.0345769	0.0165621	0.0247587
HC20	2	0.441801	0.414197	0.397688	0.405901	0.368422	0.333522	0.322315	0.299306	0.286938	0.26155	0.226259	0.206226	0.190852	0.170646	0.157149	0.137262	0.130587	0.123105	0.0714973
HC21	2	0.628993	0.591288	0.452336	0.410712	0.381895	0.339805	0.314783	0.30206	0.28981	0.271854	0.25542	0.211714	0.195114	0.186011	0.160186	0.125931	0.101695	0.0590066	0.0314893
HC22	2	0.252256	0.272102	0.257184	0.25357	0.203891	0.220576	0.195369	0.168125	0.140644	0.115422	0.109376	0.115873	0.112241	0.10056	0.0744939	0.0430677	0.0343581	0.019302	0.00442584
HC23	2	0.434293	0.289835	0.199001	0.145114	0.110556	0.0870545	0.0537055	0.0479818	0.0281479	0.0269023	0.0384693	0.0403909	0.0319548	0.0380003	0.0394896	0.0296916	0.0375322	0.0402411	0.0238409
HC24	2	0.595852	0.334645	0.256457	0.215641	0.173916	0.164551	0.119217	0.103794	0.0954046	0.103728	0.0931609	0.0843135	0.0869925	0.067208	0.0638097	0.0561306	0.0379815	0.0157213	-0.00394303
HC25	2	0.401002	0.387397	0.384616	0.424731	0.412751	0.412116	0.395158	0.357721	0.336558	0.298491	0.284849	0.251265	0.225314	0.207183	0.192532	0.16871	0.189999	0.159627	0.107279
HC26	2	0.525732	0.500134	0.448083	0.410253	0.335981	0.295478	0.271372	0.234877	0.202787	0.200783	0.1695	0.149501	0.134969	0.128081	0.132502	0.121246	0.115693	0.0998986	0.0841379
HC27	2	0.580145	0.60411	0.595488	0.57531	0.508524	0.456521	0.390645	0.343573	0.279325	0.235269	0.187689	0.144943	0.118634	0.106504	0.0837971	0.0760846	0.0523095	0.0344229	0.000695856
HC28	2	0.511886	0.434601	0.399197	0.40373	0.364922	0.324517	0.286006	0.245816	0.193426	0.181648	0.17394	0.157713	0.142294	0.135783	0.116511	0.0974315	0.0863538	0.0778941	0.0537422
HC29	2	0.404678	0.269971	0.283119	0.252582	0.28321	0.314725	0.316097	0.320098	0.325185	0.307777	0.283306	0.27729	0.265271	0.241617	0.222657	0.204318	0.184539	0.176924	0.1454
HC30	2	0.303816	0.345407	0.325369	0.310454	0.314468	0.290409	0.290413	0.29312	0.28721	0.254539	0.245844	0.238857	0.229034	0.2067	0.173825	0.152684	0.131234	0.108647	0.0580502
HC31	2	0.552436	0.492659	0.456335	0.41813	0.40724	0.364586	0.352262	0.349518	0.327336	0.305778	0.267976	0.244203	0.222253	0.204206	0.165057	0.131347	0.101519	0.0881647	0.0313093
HC32	2	0.131567	0.163869	0.135804	0.0875178	0.0504592	0.0181766	0.00179436	-0.00187547	-0.00466841	0.00908428	0.0323751	0.0736698	0.135855	0.234872	0.355708	0.348039	0.309209	0.205843	0.121541
HC33	2	0.516394	0.426104	0.312452	0.237653	0.183915	0.173406	0.170676	0.173428	0.192464	0.174357	0.174515	0.174493	0.15884	0.157945	0.154965	0.133933	0.127748	0.115161	0.0796252
HC34	2	0.217873	0.237316	0.174612	0.194243	0.226014	0.233585	0.234466	0.211239	0.199403	0.205978	0.219448	0.201681	0.194049	0.180928	0.161553	0.138274	0.12497	0.101925	0.0707762
HC35	2	0.340773	0.286586	0.218411	0.156291	0.151335	0.121879	0.110079	0.101045	0.0852166	0.0824244	0.0762598	0.0865624	0.0679022	0.053764	0.044474	0.0445204	0.0136806	0.001896	-0.0106916
HC36	2	0.528771	0.43548	0.398256	0.388783	0.339346	0.3109	0.301934	0.28894	0.274109	0.252604	0.216435	0.198853	0.165376	0.153472	0.135893	0.118564	0.100318	0.0702003	0.0519315
HC37	2	0.564827	0.455628	0.34275	0.278768	0.196427	0.174623	0.161386	0.153219	0.137007	0.132716	0.113134	0.0890877	0.0834489	0.0934546	0.0828988	0.0827701	0.0953965	0.0785666	0.0573542
HC38	2	0.26993	0.338134	0.268925	0.232198	0.225455	0.18171	0.162102	0.172219	0.158161	0.157434	0.142956	0.129055	0.109962	0.102154	0.0899752	0.0785263	0.0683351	0.0556534	0.0292505
HC39	2	0.38576	0.326586	0.233363	0.210612	0.15755	0.143019	0.135105	0.127538	0.134252	0.141403	0.154539	0.169929	0.175084	0.166726	0.170577	0.15954	0.144215	0.135231	0.102458
HC40	2	0.300216	0.278009	0.308299	0.28952	0.272071	0.262075	0.257927	0.271131	0.271807	0.251319	0.243781	0.211735	0.204025	0.18454	0.162223	0.157659	0.138148	0.109008	0.0755337
HC41	2	0.307489	0.319966	0.285782	0.245607	0.272596	0.244439	0.244508	0.232405	0.212004	0.186111	0.158529	0.139169	0.129547	0.121915	0.118715	0.106088	0.106894	0.091651	0.0781623
HC42	2	0.495661	0.301292	0.216994	0.167454	0.137482	0.126909	0.127043	0.0946698	0.0903752	0.0894652	0.0795557	0.0805346	0.0791938	0.0701665	0.0588987	0.0649121	0.0679472	0.0457791	0.0216597
HC43	2	0.244573	0.263754	0.184291	0.153102	0.158609	0.111876	0.109697	0.103558	0.0818353	0.0852166	0.0673556	0.0715077	0.0675571	0.0610355	0.0507029	0.0520149	0.0392466	0.0313205	0.03345
HC44	2	0.496847	0.499585	0.367885	0.35535	0.370246	0.403018	0.385016	0.383803	0.360404	0.327894	0.331606	0.301929	0.293412	0.276019	0.242896	0.22434	0.191072	0.157475	0.120527
HC45	2	0.70787	0.660435	0.653342	0.613426	0.559362	0.455908	0.37449	0.306524	0.279962	0.257303	0.224302	0.193176	0.170956	0.141867	0.131795	0.113876	0.0877715	0.0563796	0.0194781
HC46	2	0.335795	0.273057	0.162896	0.117055	0.112529	0.136382	0.143163	0.120843	0.138428	0.121997	0.110688	0.11475	0.105566	0.090704	0.0787014	0.0628105	0.0450457	0.0431516	-0.00315092

## Sheet: AUC of Assortativity
Number	Classification	AUC
NSCLC01	1	0.117711
NSCLC02	1	0.319337
NSCLC03	1	0.343399
NSCLC04	1	0.1489
NSCLC05	1	0.176875
NSCLC06	1	0.150719
NSCLC07	1	0.253059
NSCLC08	1	0.203785
NSCLC09	1	0.196037
NSCLC10	1	0.196353
NSCLC11	1	0.182004
NSCLC12	1	0.268537
NSCLC13	1	0.194194
NSCLC14	1	0.319419
NSCLC15	1	0.132564
NSCLC16	1	0.135187
NSCLC17	1	0.114471
NSCLC18	1	0.12772
NSCLC19	1	0.15532
NSCLC20	1	0.208733
NSCLC21	1	0.121737
NSCLC22	1	0.118183
NSCLC23	1	0.183555
NSCLC24	1	0.187982
NSCLC25	1	0.0611438
NSCLC26	1	0.162126
NSCLC27	1	0.118688
NSCLC28	1	0.0998306
NSCLC29	1	0.160274
NSCLC30	1	0.214864
NSCLC31	1	0.197864
NSCLC32	1	0.194931
NSCLC33	1	0.133418
NSCLC34	1	0.153491
NSCLC35	1	0.105275
HC01	2	0.0908898
HC02	2	0.264752
HC03	2	0.185399
HC04	2	0.140409
HC05	2	0.178753
HC06	2	0.17778
HC07	2	0.175061
HC08	2	0.137595
HC09	2	0.117518
HC10	2	0.221246
HC11	2	0.19004
HC12	2	0.136791
HC13	2	0.224745
HC14	2	0.16872
HC15	2	0.271467
HC16	2	0.131842
HC17	2	0.073871
HC18	2	0.091989
HC19	2	0.0956392
HC20	2	0.234429
HC21	2	0.248993
HC22	2	0.128225
HC23	2	0.0756568
HC24	2	0.118431
HC25	2	0.267158
HC26	2	0.212804
HC27	2	0.254178
HC28	2	0.20523
HC29	2	0.240186
HC30	2	0.218957
HC31	2	0.259522
HC32	2	0.114114
HC33	2	0.177003
HC34	2	0.1692
HC35	2	0.0933683
HC36	2	0.221991
HC37	2	0.153119
HC38	2	0.141127
HC39	2	0.156469
HC40	2	0.203058
HC41	2	0.170438
HC42	2	0.107867
HC43	2	0.0915846
HC44	2	0.289032
HC45	2	0.282227
HC46	2	0.107204

## Sheet: Synchronization at sparsity
Number	Classification	Sparsity0.05	0.1	0.15	0.2	0.25	0.3	0.35	0.4	0.45	0.5	0.55	0.6	0.65	0.7	0.75	0.8	0.85	0.9	0.95
NSCLC01	1	0	0	0	0	0	0	0	0	0	0	0	8.78236e-18	1.38015e-17	0	0.00452797	0.0287898	0.0448595	0.0708213	0.107217
NSCLC02	1	0	-5.22145e-18	-6.71398e-18	-1.24931e-17	0	0	0.00365066	0.0124336	0.0175004	0.0239581	0.0357828	0.0781243	0.102779	0.12785	0.148184	0.173201	0.180464	0.192402	0.202014
NSCLC03	1	0	-6.8419e-18	-1.78305e-17	4.77883e-17	0.00960437	0.0309712	0.0487261	0.064533	0.090649	0.117377	0.142796	0.168104	0.19326	0.215588	0.240481	0.25862	0.273849	0.283589	0.288831
NSCLC04	1	-1.18618e-17	0	3.82511e-16	4.29153e-16	5.68715e-16	0.0126597	0.0170083	0.0278632	0.0409138	0.0528742	0.0785885	0.0915812	0.135858	0.170779	0.20038	0.229708	0.256361	0.275208	0.288915
NSCLC05	1	0	-3.14031e-17	-6.03652e-17	-3.24222e-17	0	3.26276e-16	0	0.010039	0.0186559	0.0185493	0.0210133	0.029557	0.0407272	0.0535175	0.0715133	0.120665	0.150538	0.176694	0.19607
NSCLC06	1	0	-1.03246e-17	0	1.68524e-16	0.0432486	0.0414248	0.0509495	0.0777313	0.0928981	0.106298	0.129186	0.161903	0.186854	0.214533	0.237027	0.278327	0.297933	0.310505	0.316519
NSCLC07	1	-3.5962e-17	-1.44495e-17	0.0158228	0.0166898	0.033799	0.0466668	0.0747975	0.0945951	0.102866	0.127296	0.15191	0.170708	0.189043	0.224575	0.246621	0.265077	0.286528	0.295212	0.30349
NSCLC08	1	-5.12949e-17	-4.17007e-17	0	-5.65637e-17	0	1.28552e-15	1.68632e-16	0.0209121	0.0227193	0.0292485	0.0289604	0.0512254	0.065878	0.11698	0.145665	0.179148	0.205853	0.232368	0.243491
NSCLC09	1	0	0	0	0.0106976	0.0116501	0.0110711	0.0285251	0.035978	0.0357497	0.0418092	0.0693285	0.0798767	0.0921645	0.126468	0.163271	0.181928	0.197911	0.208667	0.225202
NSCLC10	1	0	2.66346e-17	0	0.010719	0.0116744	0.0113005	0.0282289	0.0355191	0.0353214	0.0412833	0.0628288	0.0790924	0.0868432	0.125091	0.161804	0.182682	0.196168	0.205433	0.223813
NSCLC11	1	0	0	0	0.0390114	0.0590357	0.0758959	0.0890591	0.107456	0.134373	0.151977	0.179048	0.20726	0.229828	0.25263	0.267299	0.291387	0.314124	0.325959	0.335133
NSCLC12	1	-7.09527e-17	-7.91481e-17	0	0	0	6.6782e-16	6.11965e-17	0.0180114	0.0330747	0.0463948	0.0698488	0.0972694	0.116268	0.160573	0.195796	0.236029	0.256418	0.264646	0.271336
NSCLC13	1	-2.24603e-17	0	0	0	0	0	4.6428e-17	0.00371239	0.00366935	0.0124016	0.0252104	0.0313908	0.0561021	0.0793746	0.111065	0.129813	0.145645	0.175744	0.18749
NSCLC14	1	0	0	0	0	0	1.56418e-16	-1.15033e-16	0.00375884	0.0122648	0.0167841	0.0208209	0.0316809	0.0437558	0.0593594	0.0921906	0.113375	0.13324	0.150028	0.170686
NSCLC15	1	0	-2.99064e-17	0	-5.18987e-17	-9.00796e-17	0	1.03743e-16	4.07034e-17	0.00434726	0.00435879	0.0118266	0.011879	0.0233033	0.0308366	0.0492817	0.0656758	0.102193	0.132391	0.160239
NSCLC16	1	-4.26381e-18	0	0	0	0	-5.89398e-16	8.67839e-17	0.00402525	0.0110485	0.0212723	0.0306578	0.031771	0.0376187	0.0680655	0.0992068	0.129607	0.163142	0.190276	0.216924
NSCLC17	1	0	0	0	0	0	0	0	0.015599	0.0161194	0.0229064	0.0355747	0.0411878	0.0457056	0.0678253	0.0988058	0.140188	0.164182	0.183174	0.211171
NSCLC18	1	0	-6.06034e-17	0	0	0.0150335	0.0290371	0.0394384	0.0470418	0.0558626	0.0702861	0.0902219	0.115321	0.137939	0.158076	0.214186	0.237362	0.281337	0.298966	0.316598
NSCLC19	1	0	-6.07531e-18	0	-2.62053e-17	-3.67092e-18	6.36273e-17	1.21827e-16	2.12295e-16	0.00529873	0.0113324	0.0172279	0.023773	0.029041	0.0376799	0.0492114	0.0615431	0.0761241	0.10366	0.133121
NSCLC20	1	-2.28571e-17	0	-5.87157e-18	0	0	0	0	0	-5.36952e-17	0	0	3.68627e-17	0.00945196	0.0168126	0.0352218	0.0613979	0.0778296	0.0957583	0.114946
NSCLC21	1	0	0	0	0	0	0	0	8.60609e-16	0.0128365	0.0125183	0.0304425	0.0311858	0.0314775	0.0321866	0.0381835	0.0436939	0.0437625	0.0478486	0.0925207
NSCLC22	1	-1.31199e-18	-5.77825e-19	-3.64296e-18	-4.89045e-18	-1.53053e-17	0	0	2.63043e-16	1.25029e-16	0	0.00874473	0.0113943	0.0216087	0.0271836	0.0441173	0.0636718	0.0953304	0.124	0.157197
NSCLC23	1	-4.75371e-17	-3.21247e-18	-7.81039e-18	0	0	0	1.69555e-17	0	-2.62951e-16	0	0.00458121	0.00663127	0.02057	0.0362707	0.0438734	0.0580989	0.0836829	0.111977	0.141985
NSCLC24	1	-5.75164e-17	0	0	0.0293092	0.0449825	0.0935056	0.122134	0.140276	0.158434	0.194883	0.233216	0.266564	0.293408	0.309744	0.323351	0.342808	0.349182	0.357553	0.362742
NSCLC25	1	0	0	0.0377178	0.0332843	0.0312277	0.040051	0.0598885	0.1066	0.126121	0.123673	0.151397	0.18931	0.197139	0.229713	0.252037	0.276354	0.297993	0.308552	0.316058
NSCLC26	1	0	0	0	0	0	0.00885964	0.0172701	0.0322535	0.0439577	0.0772984	0.112577	0.129711	0.140849	0.160233	0.190199	0.191272	0.202484	0.214319	0.219919
NSCLC27	1	-1.31162e-17	0	0	6.52812e-17	0.053873	0.105781	0.13047	0.127917	0.155444	0.190581	0.19517	0.227979	0.261687	0.276503	0.287277	0.314854	0.331837	0.34608	0.351708
NSCLC28	1	-5.74121e-18	0	0.0246252	0.0371361	0.060178	0.0538922	0.0964504	0.103184	0.162981	0.204536	0.226412	0.242891	0.274635	0.299787	0.321488	0.33987	0.34939	0.357044	0.363256
NSCLC29	1	0	0	0	0	0	0.00945453	0.00928924	0.0183494	0.0354818	0.045599	0.0799031	0.108204	0.133641	0.157248	0.183068	0.205463	0.227388	0.243642	0.255631
NSCLC30	1	0	-2.13393e-17	0	0.0137625	0.0309982	0.0423462	0.045647	0.0738805	0.0906596	0.105457	0.141147	0.170654	0.193849	0.215777	0.233785	0.247695	0.26778	0.282959	0.290525
NSCLC31	1	-2.19552e-17	0	-2.55982e-17	0	0	-8.30962e-17	0	0.00227826	0.0138003	0.0275653	0.0348288	0.0562252	0.0699297	0.0917138	0.104673	0.118212	0.131323	0.1614	0.175183
NSCLC32	1	-8.47934e-17	-9.47206e-18	0	0	0	0	0	0	5.44267e-18	1.89148e-18	0.0175284	0.0389002	0.0521645	0.076441	0.0836851	0.10253	0.116388	0.133577	0.147944
NSCLC33	1	-1.4633e-17	0	0	0	0	0	0	1.80485e-16	0	0.0128137	0.0216108	0.0227621	0.033416	0.0487383	0.0622305	0.0801929	0.102538	0.1384	0.162317
NSCLC34	1	-3.37592e-17	-2.80893e-18	0	-7.20692e-18	0	0	7.88599e-16	8.10678e-16	0.00785407	0.0107754	0.0126084	0.0152792	0.0268562	0.0367628	0.0898623	0.118841	0.151498	0.174965	0.193208
NSCLC35	1	0	0	0	0	2.83172e-16	0.0108809	0.0149559	0.0264191	0.0339219	0.039927	0.0564141	0.0893252	0.111871	0.116108	0.134894	0.166863	0.187617	0.201906	0.213033
HC01	2	0	-4.16563e-17	0	0	0	0	3.22838e-16	1.55502e-16	0	0	0	0	0.00588142	0.0111919	0.0250496	0.0409296	0.0726955	0.110003	0.149824
HC02	2	0	0	0	0	0	0	0	0	0	0.00702726	0.0109769	0.0201268	0.0426806	0.0627273	0.101059	0.129255	0.160276	0.183541	0.195256
HC03	2	0	0.0133934	0.0264909	0.0387086	0.058351	0.070784	0.0989679	0.116574	0.142891	0.155748	0.175304	0.193146	0.216144	0.24756	0.264339	0.284616	0.299817	0.311702	0.318153
HC04	2	-1.56582e-17	-9.25126e-19	-3.41116e-18	-1.94199e-16	0	0.00348336	0.00756985	0.0164772	0.0201893	0.0283525	0.0365554	0.0489027	0.063674	0.0870596	0.105793	0.137084	0.154001	0.175636	0.193722
HC05	2	0	0	0.0175536	0.0328723	0.0406892	0.0436482	0.0434233	0.0603383	0.0825548	0.102105	0.119865	0.138233	0.161164	0.175209	0.183125	0.202636	0.22801	0.24382	0.251737
HC06	2	-3.49198e-17	0	-1.03383e-17	4.74705e-16	1.38108e-16	0.0123922	0.0390791	0.0476965	0.0689707	0.0751281	0.0975336	0.120963	0.137073	0.165836	0.181403	0.209019	0.230895	0.249056	0.255898
HC07	2	0	-1.24927e-16	-3.456e-17	1.63181e-16	0	0	0.0115966	0.0302683	0.0541422	0.0736275	0.084902	0.106102	0.131203	0.16733	0.203787	0.223339	0.243322	0.255875	0.266863
HC08	2	0	0	1.33417e-16	0.0208698	0.027909	0.0294378	0.0523823	0.0622637	0.0834506	0.0929522	0.108633	0.138741	0.155772	0.181201	0.19316	0.215543	0.237068	0.259197	0.277121
HC09	2	0	0	0	4.91151e-16	6.86365e-17	0.0101468	0.0094271	0.00996208	0.0164698	0.01715	0.0248223	0.0483562	0.0535428	0.0768469	0.0926956	0.112416	0.144663	0.17708	0.200473
HC10	2	-3.81788e-17	0	0	-2.00063e-17	0	2.00532e-16	0.0083029	0.00838384	0.00888241	0.0151657	0.02118	0.0212897	0.0260957	0.0297781	0.0499906	0.0781974	0.108831	0.125557	0.144118
HC11	2	-2.25036e-17	5.45641e-16	0.00786961	0.0205447	0.0668781	0.0978962	0.113435	0.129855	0.171188	0.198367	0.219532	0.250424	0.278778	0.296057	0.307619	0.332765	0.345735	0.356022	0.364776
HC12	2	-1.69696e-17	1.0168e-15	0.0102762	0.053643	0.0784406	0.0902863	0.12261	0.122797	0.148569	0.170287	0.214102	0.221509	0.247563	0.291264	0.314996	0.345439	0.358748	0.368798	0.379167
HC13	2	0	0	0	0	0	1.97278e-16	0.0102561	0.0267157	0.0407465	0.0547208	0.0791861	0.0906338	0.114242	0.134471	0.157806	0.186316	0.21714	0.236857	0.248019
HC14	2	0	0	0	0	1.80039e-18	0	0.0111803	0.0273449	0.0333843	0.052186	0.093164	0.120073	0.146217	0.184872	0.214715	0.234558	0.256772	0.262418	0.270169
HC15	2	0	0	0	3.4836e-16	0	9.88022e-16	0.0056563	0.0161952	0.0245182	0.0360048	0.049646	0.0623662	0.0754554	0.093367	0.11424	0.143516	0.163502	0.179906	0.192434
HC16	2	0	0	0	0	0	0	0	0	0	0	0	5.1334e-17	0.00690895	0.0129955	0.0244658	0.0389876	0.0592219	0.0827727	0.160479
HC17	2	0	0	0	7.03725e-17	4.46484e-16	3.13184e-16	0.021904	0.0414095	0.0503914	0.0541785	0.0654973	0.0706637	0.0818136	0.110088	0.140994	0.162542	0.203923	0.224354	0.258539
HC18	2	0	-1.11813e-18	0	6.33259e-17	0	2.52529e-16	9.19881e-16	1.46648e-16	0	3.05227e-16	0.0130376	0.0128398	0.0128069	0.0263	0.062048	0.092244	0.125396	0.144625	0.172229
HC19	2	0	0	0	0.0195441	0.0343313	0.0329328	0.101488	0.153366	0.183491	0.209979	0.237254	0.265917	0.291244	0.328084	0.33595	0.358455	0.377639	0.387093	0.394249
HC20	2	-6.54031e-17	0	0.0168937	0.0343903	0.0551089	0.0770239	0.0960509	0.107323	0.140625	0.15318	0.183436	0.210017	0.249494	0.273838	0.294021	0.309691	0.325638	0.336422	0.344625
HC21	2	0	0	2.82557e-17	0.0158781	0.0235127	0.0292073	0.0589555	0.0718745	0.0921774	0.0975859	0.127911	0.153873	0.198634	0.215674	0.245224	0.256689	0.268227	0.280488	0.284122
HC22	2	0	0	0.0214142	0.0837254	0.124944	0.130353	0.165805	0.193438	0.226933	0.250736	0.277372	0.316842	0.332959	0.353016	0.362138	0.376935	0.389416	0.397027	0.401806
HC23	2	0	0	0	0	0	5.75052e-17	0	0	-5.24495e-17	0	4.46215e-16	1.63982e-16	0.0103777	0.0238852	0.030435	0.0687521	0.0893459	0.135742	0.167159
HC24	2	0	0	0.00681722	0.0333152	0.0840848	0.0841572	0.107315	0.139463	0.15813	0.188576	0.236564	0.256238	0.274953	0.30274	0.328657	0.348549	0.361821	0.369026	0.375048
HC25	2	0	0	0	0.00194463	0.0120264	0.0201223	0.0339202	0.0545289	0.0709354	0.104522	0.123932	0.148736	0.175114	0.199349	0.222024	0.240485	0.264875	0.278123	0.286437
HC26	2	0	-2.13366e-17	0	2.58389e-16	0	2.57443e-16	0	0	0	0.00707818	0.0330029	0.0715417	0.093655	0.119305	0.143627	0.160393	0.192756	0.212366	0.230578
HC27	2	0	0	0	2.42058e-16	2.39448e-16	-1.28596e-17	0.00420461	0.0095976	0.00933954	0.015807	0.0238947	0.0439902	0.076938	0.0932906	0.112246	0.142447	0.155563	0.178316	0.183136
HC28	2	0	0	-1.60163e-17	0	0	-1.01252e-17	0.0022693	0.00729885	0.00781833	0.00829227	0.00862774	0.00926046	0.0198877	0.0248694	0.0464121	0.0681268	0.0803993	0.133355	0.163618
HC29	2	-3.00064e-17	0	0	0	0	0	0	1.2092e-15	0	0.00751954	0.0243012	0.0489258	0.0534384	0.0705373	0.104642	0.128272	0.17624	0.204938	0.214627
HC30	2	0	0	0	0	1.03441e-15	0	0.0205081	0.0203413	0.0413983	0.0621218	0.0662464	0.0799122	0.0828609	0.103907	0.128919	0.154551	0.184566	0.205305	0.216101
HC31	2	0	0	0	0	2.25317e-16	0.0110808	0.0108597	0.0573597	0.0905525	0.113042	0.140329	0.163047	0.186624	0.205278	0.228832	0.24941	0.265694	0.278779	0.287801
HC32	2	-3.23715e-17	0	-2.50864e-17	0	-2.80118e-17	0	0	-2.22152e-17	0	-8.32118e-17	0	0	0	0	0	2.55909e-17	0.00709957	0.0468495	0.0906765
HC33	2	0	-3.1826e-17	0	-1.56661e-17	4.41916e-17	2.90549e-16	0.00680115	0.0175201	0.0183096	0.046	0.048983	0.0702579	0.0818767	0.0988504	0.116825	0.135954	0.159995	0.181707	0.192749
HC34	2	-8.51856e-17	0	-2.64303e-18	-1.29251e-17	0	0	0	0	0	0.007355	0.0218531	0.0348564	0.0562063	0.0938814	0.121226	0.150796	0.17553	0.197642	0.211273
HC35	2	0	0	0	2.60917e-17	1.70675e-17	0.0156898	0.0280276	0.0273789	0.0451338	0.0589165	0.0883627	0.114342	0.143973	0.17296	0.20927	0.251523	0.291122	0.300283	0.30829
HC36	2	-1.63267e-17	0	0.00416073	0.00845187	0.0112524	0.0132561	0.0171716	0.0253941	0.0524015	0.0593047	0.0841735	0.103197	0.120402	0.143718	0.171111	0.191366	0.207383	0.224014	0.233552
HC37	2	0	-6.02476e-18	0	0	0	0	1.1954e-16	1.32083e-16	0	0	3.77554e-17	0.00291332	0.00627457	0.0118825	0.0290311	0.051833	0.0666254	0.123255	0.172387
HC38	2	0	0	1.98989e-16	0.0176404	0.0171219	0.0292025	0.0283016	0.0364149	0.0601946	0.0666582	0.101625	0.121598	0.151454	0.18149	0.200814	0.229836	0.255389	0.273939	0.280325
HC39	2	0	0	-1.32634e-18	-5.6173e-18	0	0	1.29702e-16	3.54222e-17	5.32777e-17	0.0081545	0.0120329	0.0219615	0.0399193	0.0679707	0.0939126	0.121423	0.143837	0.165554	0.181323
HC40	2	0	-2.05901e-17	0	0	0	0	0	0	0	1.21099e-16	0.00638125	0.0176636	0.0227114	0.0493481	0.0715227	0.0976285	0.124128	0.151126	0.161234
HC41	2	-2.30771e-17	0	0.0132895	0.0225458	0.0255206	0.0393485	0.0634379	0.0781592	0.0849576	0.12378	0.13439	0.152938	0.177704	0.194797	0.224171	0.238757	0.261464	0.281999	0.291719
HC42	2	0	0	0	2.77601e-18	0	0	4.04398e-17	0.0324671	0.0305075	0.0388452	0.0599069	0.0958348	0.13316	0.173444	0.199984	0.218798	0.235838	0.249252	0.267981
HC43	2	0	-1.375e-16	1.1376e-16	-3.90349e-17	3.44931e-18	0	1.58834e-16	0.00924267	0.00910591	0.0164195	0.0226512	0.0355844	0.0468514	0.0729516	0.0733932	0.0808352	0.134584	0.172239	0.190032
HC44	2	-1.80643e-17	0	0	0	0	0	0	1.34309e-16	2.2287e-16	0	0.0114127	0.0253937	0.0303051	0.037835	0.0699523	0.0982402	0.112521	0.138108	0.156086
HC45	2	0	-9.07227e-18	1.49054e-16	1.34558e-16	0	0	0.019183	0.0509021	0.0559544	0.0784208	0.0875787	0.101186	0.128909	0.151087	0.177858	0.187678	0.200105	0.22292	0.230552
HC46	2	-1.74619e-18	-4.72015e-17	-5.67971e-17	1.06817e-16	0.0131617	0.0272063	0.030336	0.0407996	0.0490118	0.0703318	0.0959089	0.111355	0.134705	0.16736	0.186944	0.227086	0.247445	0.258267	0.271302

## Sheet: AUC of synchronization
Number	Classification	AUC
NSCLC01	1	0.0101304
NSCLC02	1	0.0598668
NSCLC03	1	0.114128
NSCLC04	1	0.0867121
NSCLC05	1	0.0404752
NSCLC06	1	0.119354
NSCLC07	1	0.124698
NSCLC08	1	0.0610352
NSCLC09	1	0.0703848
NSCLC10	1	0.0692948
NSCLC11	1	0.144595
NSCLC12	1	0.0814999
NSCLC13	1	0.0433937
NSCLC14	1	0.03813
NSCLC15	1	0.0258106
NSCLC16	1	0.0447577
NSCLC17	1	0.0468427
NSCLC18	1	0.0974203
NSCLC19	1	0.0240726
NSCLC20	1	0.0176973
NSCLC21	1	0.0185198
NSCLC22	1	0.0237325
NSCLC23	1	0.0218339
NSCLC24	1	0.172036
NSCLC25	1	0.130954
NSCLC26	1	0.0815622
NSCLC27	1	0.159065
NSCLC28	1	0.166806
NSCLC29	1	0.0792273
NSCLC30	1	0.115083
NSCLC31	1	0.044977
NSCLC32	1	0.0347593
NSCLC33	1	0.0301931
NSCLC34	1	0.0370954
NSCLC35	1	0.064881
HC01	2	0.0170332
HC02	2	0.0407649
HC03	2	0.143681
HC04	2	0.0490819
HC05	2	0.100056
HC06	2	0.0881496
HC07	2	0.0859463
HC08	2	0.099857
HC09	2	0.0446908
HC10	2	0.0286857
HC11	2	0.168768
HC12	2	0.167446
HC13	2	0.073655
HC14	2	0.0885984
HC15	2	0.0530295
HC16	2	0.0152796
HC17	2	0.0678514
HC18	2	0.0287706
HC19	2	0.175695
HC20	2	0.151773
HC21	2	0.113899
HC22	2	0.210198
HC23	2	0.0221059
HC24	2	0.173396
HC25	2	0.104693
HC26	2	0.0574507
HC27	2	0.0478601
HC28	2	0.0249213
HC29	2	0.0463064
HC30	2	0.0629344
HC31	2	0.107239
HC32	2	0.00496436
HC33	2	0.0539727
HC34	2	0.0482492
HC35	2	0.0950564
HC36	2	0.0776767
HC37	2	0.0189004
HC38	2	0.0955921
HC39	2	0.0382714
HC40	2	0.0310563
HC41	2	0.113156
HC42	2	0.0801014
HC43	2	0.0384437
HC44	2	0.0300905
HC45	2	0.0788529
HC46	2	0.0897785
